# Supplementary material for: On the importance of the electric double layer structure in aqueous electrocatalysis
Source: Nat Commun. 2022 Jan 10;13:174. doi: 10.1038/s41467-021-27909-x (PMC8748683; doi:10.1038/s41467-021-27909-x)
Supplement: Supplementary file 3 — Source Data [file 41467_2021_27909_MOESM3_ESM.xlsx]

## Sheet: Figure 1b
	Figure 1b
	E (V vs SHE)	σ (uC cm^-2)
	0.185	17.939
	0.072	14.949
	-0.022	11.959
	-0.078	10.464
	-0.123	8.969
	-0.174	7.474
	-0.216	5.98
	-0.24	4.485
	-0.232	3.737
	-0.249	2.99
	-0.272	2.242
	-0.325	1.495
	-0.368	0.747
	-0.415	0
	-0.486	-1.495
	-0.588	-2.99
	-0.625	-4.485
	-0.668	-5.98
	-0.685	-7.474
	-0.68	-8.969
	-0.672	-10.464
	-0.685	-11.959
	-0.697	-13.454
	-0.76	-14.949
	-0.795	-16.444
	-0.861	-17.939
	-1.1	-23.918

## Sheet: Figure 1c
	Figure 1c
	Theory		Experiment scan rate
			13 mV s^-1		26 mV s^-1		52 mV s^-1
	E (V vs SHE)	C (uF cm^-2)	E (V vs SHE)	C (uF cm^-2)	E (V vs SHE)	C (uF cm^-2)	E (V vs SHE)	C (uF cm^-2)
	-0.999771	24.7716	-1.00768	25.2881	-1.00107	25.1117	-1.01427	24.6943
	-0.99838	24.7581	-1.00106	25.4352	-0.98796	25.3462	-0.98796	25.0794
	-0.996988	24.7448	-0.99445	25.5585	-0.97476	25.8568	-0.96156	25.4337
	-0.995595	24.7318	-0.98796	25.7011	-0.96158	25.9945	-0.93526	25.9505
	-0.994202	24.719	-0.98137	25.8842	-0.94845	26.2058	-0.90896	26.2674
	-0.992808	24.7066	-0.97476	26.042	-0.93527	26.4975	-0.88266	26.6151
	-0.991413	24.6944	-0.96817	26.2342	-0.92216	26.8677	-0.85638	27.2258
	-0.990018	24.6826	-0.96157	26.2363	-0.90897	27.0506	-0.83007	28.2464
	-0.988622	24.671	-0.95506	26.665	-0.89585	27.2007	-0.80375	28.6134
	-0.987226	24.6598	-0.94845	26.7834	-0.88267	27.6508	-0.77713	28.9764
	-0.985828	24.6489	-0.94187	26.8015	-0.86947	27.6968	-0.75082	29.8696
	-0.98443	24.6382	-0.93527	26.8172	-0.85638	28.1243	-0.72454	30.4115
	-0.983032	24.6279	-0.92876	27.1253	-0.84317	28.5382	-0.69825	31.7264
	-0.981633	24.6179	-0.92216	27.2115	-0.83008	28.6895	-0.67194	32.513
	-0.980233	24.6083	-0.91557	27.4574	-0.81686	28.7789	-0.64564	34.0948
	-0.978833	24.599	-0.90896	27.5338	-0.80377	29.1943	-0.6192	34.8306
	-0.977433	24.59	-0.90236	27.7773	-0.79031	29.7229	-0.59289	33.9705
	-0.976031	24.5813	-0.89586	27.7593	-0.77714	30.0049	-0.56658	32.5326
	-0.97463	24.573	-0.88926	28.035	-0.76403	30.3351	-0.54029	29.0958
	-0.973228	24.565	-0.88266	28.066	-0.75082	30.9914	-0.51399	23.7782
	-0.971825	24.5574	-0.87606	28.2841	-0.73774	31.1837	-0.48769	19.5562
	-0.970422	24.5501	-0.86946	28.3616	-0.72454	32.2281	-0.4614	17.5034
	-0.969019	24.5431	-0.86298	28.4865	-0.71135	32.3484	-0.43499	17.1444
	-0.967615	24.5365	-0.85637	28.5226	-0.69824	32.8927	-0.4087	20.0073
	-0.966211	24.5303	-0.84976	28.7951	-0.68504	33.4933	-0.38239	25.0324
	-0.964806	24.5244	-0.84317	28.9262	-0.67195	34.0907	-0.3561	29.8399
	-0.963402	24.5188	-0.83657	29.0875	-0.65876	35.2183	-0.3298	35.0405
	-0.961997	24.5137	-0.83007	29.366	-0.64565	35.3041	-0.3035	40.3757
	-0.960591	24.5089	-0.82346	29.5571	-0.63246	36.235	-0.27711	41.8138
	-0.959185	24.5044	-0.81685	29.5794	-0.6192	36.5534	-0.25082	44.0917
	-0.95778	24.5003	-0.81026	29.983	-0.6061	36.4841	-0.2245	48.0121
	-0.956373	24.4966	-0.80376	30.0347	-0.59289	35.7823	-0.1982	44.6209
	-0.954967	24.4933	-0.79692	30.0543	-0.5798	35.1862	-0.1719	44.3825
	-0.953561	24.4904	-0.79033	30.4416	-0.56659	34.0119	-0.14561	43.5027
	-0.952154	24.4878	-0.78374	30.9185	-0.55349	32.5498	-0.11921	42.3799
	-0.950747	24.4856	-0.77714	30.6492	-0.54029	29.5121	-0.09292	43.6832
	-0.94934	24.4838	-0.77064	31.0362	-0.5271	27.0264	-0.06662	41.4484
	-0.947933	24.4823	-0.76403	31.1896	-0.51398	24.1114	-0.04031	42.6122
	-0.946526	24.4813	-0.75745	31.9404	-0.5008	21.6209	-0.01402	44.4082
	-0.945119	24.4807	-0.75083	31.6074	-0.48769	19.782	0.01229	40.7251
	-0.943712	24.4804	-0.74423	32.2662	-0.4745	18.4212	0.03861	39.6216
	-0.942305	24.4806	-0.73774	32.2739	-0.4614	17.6258	0.06499	39.7998
	-0.940897	24.4811	-0.73114	32.3648	-0.4482	17.1337	0.0913	39.0405
	-0.93949	24.4821	-0.72454	32.5639	-0.43499	17.245
	-0.938083	24.4834	-0.71794	32.9149	-0.42192	18.0177
	-0.936676	24.4852	-0.71136	33.3475	-0.40869	19.8224
	-0.935269	24.4874	-0.70486	33.7316	-0.39561	22.1364
	-0.933863	24.49	-0.69825	34.0307	-0.3824	24.7671
	-0.932456	24.493	-0.69164	34.5281	-0.3692	27.5905
	-0.93105	24.4965	-0.68504	34.8252	-0.3561	30.5991
	-0.929644	24.5003	-0.67855	35.1009	-0.3429	33.9323
	-0.928238	24.5046	-0.67195	35.3474	-0.32979	37.1411
	-0.926832	24.5094	-0.66535	35.8121	-0.3166	40.7939
	-0.925427	24.5145	-0.65877	35.9553	-0.3035	42.304
	-0.924022	24.5202	-0.65216	36.7345	-0.29032	45.0648
	-0.922617	24.5262	-0.64565	36.7234	-0.2771	47.1671
	-0.921213	24.5327	-0.63905	36.723	-0.26401	49.227
	-0.919809	24.5397	-0.63246	37.4201	-0.25081	52.9939
	-0.918405	24.5471	-0.62587	37.5092	-0.23771	52.6146
	-0.917002	24.555	-0.61921	37.2829	-0.22451	56.6766
	-0.915599	24.5633	-0.61269	38.0384	-0.21139	54.5352
	-0.914197	24.5721	-0.60611	37.7747	-0.1982	54.4814
	-0.912796	24.5814	-0.59951	37.2285	-0.18498	54.5793
	-0.911394	24.5912	-0.5929	37.1324	-0.1719	54.3114
	-0.909994	24.6014	-0.58639	36.4501	-0.1587	55.1455
	-0.908594	24.6121	-0.5798	35.825	-0.1456	54.0575
	-0.907195	24.6233	-0.57319	35.3712	-0.1324	55.3625
	-0.905796	24.635	-0.56659	34.4571	-0.11921	53.9589
	-0.904398	24.6472	-0.55999	33.5124	-0.1061	54.4793
	-0.903001	24.6599	-0.5535	32.3695	-0.09292	51.788
	-0.901604	24.6731	-0.54691	31.2738	-0.0798	52.0674
	-0.900208	24.6868	-0.5403	29.6927	-0.06661	51.151
	-0.898813	24.701	-0.53369	28.2357	-0.05351	51.2601
	-0.897419	24.7158	-0.5271	26.9773	-0.04032	50.1549
	-0.896026	24.731	-0.5206	25.5425	-0.0271	49.7499
	-0.894633	24.7468	-0.514	24.2261	-0.01402	50.4643
	-0.893242	24.7631	-0.50742	22.984	-0.00080527	49.1635
	-0.891851	24.78	-0.50081	21.8464	0.01229	49.6205
	-0.890461	24.7974	-0.4942	20.9178	0.0255	48.1727
	-0.889073	24.8154	-0.4877	20.0912	0.0386	48.4224
	-0.887685	24.8339	-0.48111	19.4607	0.05181	47.4119
	-0.886298	24.853	-0.4745	19.0276	0.06499	47.3349
	-0.884913	24.8727	-0.46792	18.555	0.07811	45.9302
	-0.883528	24.8929	-0.4614	18.3027	0.0913	46.3942
	-0.882145	24.9137	-0.4548	18.0281	0.1044	47.1586
	-0.880763	24.9351	-0.44821	17.9144
	-0.879382	24.957	-0.4416	17.9349
	-0.878003	24.9796	-0.435	17.89
	-0.876624	25.0028	-0.42851	18.0738
	-0.875247	25.0266	-0.42192	18.5138
	-0.873871	25.051	-0.4153	18.9829
	-0.872497	25.076	-0.4087	19.6967
	-0.871124	25.1017	-0.40212	20.7315
	-0.869752	25.1279	-0.39561	21.7125
	-0.868382	25.1549	-0.389	22.9386
	-0.867013	25.1825	-0.3824	24.031
	-0.865646	25.2107	-0.37581	25.4643
	-0.86428	25.2396	-0.3692	26.6457
	-0.862916	25.2692	-0.3627	28.0628
	-0.861554	25.2994	-0.3561	29.4816
	-0.860193	25.3304	-0.34951	31.0727
	-0.858834	25.362	-0.34291	32.33
	-0.857477	25.3943	-0.33638	34.0037
	-0.856121	25.4274	-0.3298	35.823
	-0.854767	25.4612	-0.3232	37.3792
	-0.853415	25.4957	-0.31661	39.26
	-0.852065	25.5309	-0.31001	40.0068
	-0.850716	25.5669	-0.30351	42.5432
	-0.84937	25.6036	-0.29692	43.994
	-0.848026	25.6411	-0.29032	44.5696
	-0.846683	25.6794	-0.2837	46.5844
	-0.845343	25.7185	-0.27711	48.9597
	-0.844004	25.7583	-0.27062	49.5084
	-0.842668	25.799	-0.26401	50.6643
	-0.841334	25.8405	-0.2574	52.1889
	-0.840002	25.8828	-0.25082	54.5547
	-0.838672	25.926	-0.24421	55.0216
	-0.837344	25.9699	-0.2377	55.8407
	-0.836019	26.0148	-0.23111	56.1776
	-0.834696	26.0605	-0.22451	57.4669
	-0.833375	26.1071	-0.2179	57.2415
	-0.832057	26.1546	-0.2114	57.0202
	-0.830741	26.203	-0.2048	58.4018
	-0.829428	26.2523	-0.1982	57.8205
	-0.828117	26.3026	-0.19162	58.0244
	-0.826808	26.3538	-0.18499	58.7343
	-0.825503	26.406	-0.17849	60.1058
	-0.824199	26.4591	-0.17191	60.8257
	-0.822899	26.5132	-0.1653	59.9161
	-0.821601	26.5683	-0.15871	60.1184
	-0.820306	26.6245	-0.1521	60.2178
	-0.819013	26.6816	-0.14561	59.2327
	-0.817723	26.7398	-0.13901	58.7294
	-0.816437	26.7991	-0.13241	59.687
	-0.815153	26.8594	-0.12581	59.0784
	-0.813871	26.9209	-0.11931	59.5152
	-0.812593	26.9834	-0.11272	58.3649
	-0.811318	27.0471	-0.10611	59.4455
	-0.810046	27.1119	-0.09951	58.4401
	-0.808777	27.1779	-0.09292	58.3221
	-0.807511	27.2451	-0.08642	59.7564
	-0.806248	27.3134	-0.07981	58.2745
	-0.804989	27.383	-0.07322	58.2655
	-0.803732	27.4539	-0.06662	57.3135
	-0.802479	27.5259	-0.06	57.9058
	-0.801229	27.5993	-0.05352	57.1591
	-0.799983	27.674	-0.04692	58.0204
	-0.79874	27.75	-0.04032	56.4044
	-0.7975	27.8273	-0.03371	56.6786
	-0.796264	27.906	-0.02711	56.5655
	-0.795031	27.9861	-0.02061	56.0292
	-0.793802	28.0676	-0.01403	56.7751
	-0.792577	28.1506	-0.00741	56.0573
	-0.791355	28.235	-0.00080827	56.2443
	-0.790137	28.3209	0.00568	55.2956
	-0.788922	28.4083	0.01229	54.8901
	-0.787711	28.4973	0.0189	55.1438
	-0.786504	28.5879	0.0255	54.5711
	-0.785301	28.68	0.0321	54.6603
	-0.784102	28.7738	0.0386	53.9308
	-0.782907	28.8693	0.0452	54.0865
	-0.781716	28.9664	0.0518	53.0495
	-0.780528	29.0653	0.0584	52.7505
	-0.779345	29.1659	0.06499	52.1923
	-0.778166	29.2683	0.07151	51.9729
	-0.776991	29.3726	0.0781	51.8629
	-0.775821	29.4787	0.08469	51.1806
	-0.774654	29.5867	0.0913	51.6714
	-0.773492	29.6967	0.0979	50.4678
	-0.772334	29.8086	0.10439	50.7983
	-0.771181	29.9226
	-0.770032	30.0386
	-0.768887	30.1567
	-0.767747	30.277
	-0.766612	30.3994
	-0.765481	30.5241
	-0.764355	30.6511
	-0.763233	30.7804
	-0.762116	30.912
	-0.761004	31.0462
	-0.759897	31.1828
	-0.758795	31.3219
	-0.757698	31.4636
	-0.756605	31.6081
	-0.755518	31.7552
	-0.754436	31.9051
	-0.753358	32.0578
	-0.752287	32.2135
	-0.75122	32.3722
	-0.750158	32.5339
	-0.749102	32.6987
	-0.748051	32.8668
	-0.747006	33.0381
	-0.745966	33.2128
	-0.744932	33.3909
	-0.743903	33.5726
	-0.742879	33.7579
	-0.741862	33.9469
	-0.74085	34.1397
	-0.739844	34.3364
	-0.738843	34.5372
	-0.737849	34.7421
	-0.73686	34.9512
	-0.735878	35.1647
	-0.734901	35.3826
	-0.733931	35.6051
	-0.732966	35.8324
	-0.732008	36.0645
	-0.731056	36.3017
	-0.73011	36.5439
	-0.72917	36.7915
	-0.728237	37.0445
	-0.727311	37.3031
	-0.72639	37.5675
	-0.725477	37.8379
	-0.72457	38.1144
	-0.723669	38.3973
	-0.722775	38.6867
	-0.721888	38.9828
	-0.721008	39.2859
	-0.720135	39.5962
	-0.719268	39.9139
	-0.718408	40.2393
	-0.717556	40.5726
	-0.71671	40.9141
	-0.715872	41.2642
	-0.715041	41.623
	-0.714217	41.9909
	-0.7134	42.3682
	-0.712591	42.7553
	-0.711789	43.1526
	-0.710994	43.5603
	-0.710207	43.979
	-0.709428	44.4089
	-0.708656	44.8506
	-0.707891	45.3042
	-0.707135	45.7703
	-0.706386	46.2491
	-0.705645	46.7411
	-0.704912	47.2467
	-0.704187	47.7664
	-0.70347	48.3006
	-0.702761	48.8498
	-0.702059	49.4145
	-0.701366	49.9952
	-0.700681	50.5925
	-0.700005	51.2069
	-0.699336	51.8392
	-0.698676	52.4898
	-0.698023	53.1596
	-0.69738	53.8492
	-0.696744	54.5593
	-0.696117	55.2907
	-0.695498	56.0443
	-0.694887	56.8209
	-0.694285	57.6214
	-0.693692	58.4468
	-0.693107	59.2981
	-0.69253	60.1763
	-0.691962	61.0826
	-0.691402	62.0183
	-0.690851	62.9844
	-0.690308	63.9824
	-0.662965	55.9697
	-0.662342	54.6918
	-0.661705	53.4655
	-0.661053	52.2879
	-0.660387	51.1564
	-0.659706	50.0686
	-0.659011	49.0221
	-0.658301	48.0149
	-0.657576	47.0449
	-0.656837	46.1104
	-0.656082	45.2095
	-0.655313	44.3407
	-0.654528	43.5024
	-0.653729	42.6931
	-0.652914	41.9116
	-0.652085	41.1565
	-0.65124	40.4267
	-0.650381	39.7211
	-0.649506	39.0385
	-0.648616	38.3779
	-0.647711	37.7385
	-0.64679	37.1194
	-0.645855	36.5196
	-0.644904	35.9384
	-0.643938	35.375
	-0.642956	34.8287
	-0.641959	34.2989
	-0.640947	33.7848
	-0.63992	33.286
	-0.638878	32.8017
	-0.63782	32.3314
	-0.636747	31.8747
	-0.635658	31.4309
	-0.634555	30.9997
	-0.633436	30.5806
	-0.632302	30.1731
	-0.631152	29.7768
	-0.629988	29.3914
	-0.628808	29.0165
	-0.627614	28.6516
	-0.626404	28.2965
	-0.625179	27.9509
	-0.623939	27.6143
	-0.622684	27.2866
	-0.621414	26.9675
	-0.620129	26.6565
	-0.618829	26.3536
	-0.617515	26.0585
	-0.616185	25.7709
	-0.614841	25.4905
	-0.613483	25.2172
	-0.612109	24.9508
	-0.610721	24.691
	-0.609319	24.4376
	-0.607902	24.1905
	-0.606471	23.9495
	-0.605025	23.7145
	-0.603566	23.4851
	-0.602092	23.2614
	-0.600604	23.043
	-0.599102	22.83
	-0.597586	22.6221
	-0.596057	22.4192
	-0.594513	22.2212
	-0.592956	22.028
	-0.591385	21.8393
	-0.589801	21.6552
	-0.588204	21.4755
	-0.586593	21.3001
	-0.584969	21.1289
	-0.583333	20.9617
	-0.581683	20.7986
	-0.58002	20.6393
	-0.578345	20.4839
	-0.576657	20.3322
	-0.574956	20.1841
	-0.573243	20.0396
	-0.571518	19.8986
	-0.569781	19.761
	-0.568032	19.6267
	-0.566271	19.4957
	-0.564498	19.3678
	-0.562713	19.2432
	-0.560918	19.1216
	-0.55911	19.003
	-0.557292	18.8873
	-0.555463	18.7746
	-0.553623	18.6648
	-0.551772	18.5577
	-0.54991	18.4534
	-0.548038	18.3517
	-0.546156	18.2528
	-0.544264	18.1565
	-0.542361	18.0627
	-0.540449	17.9715
	-0.538528	17.8827
	-0.536597	17.7964
	-0.534656	17.7126
	-0.532707	17.6311
	-0.530749	17.552
	-0.528782	17.4752
	-0.526806	17.4007
	-0.524823	17.3285
	-0.522831	17.2586
	-0.520831	17.1908
	-0.518823	17.1252
	-0.516808	17.0619
	-0.514785	17.0006
	-0.512755	16.9415
	-0.510718	16.8845
	-0.508675	16.8296
	-0.506625	16.7768
	-0.504568	16.726
	-0.502506	16.6773
	-0.500437	16.6306
	-0.498363	16.586
	-0.496283	16.5433
	-0.494198	16.5027
	-0.492108	16.464
	-0.490014	16.4273
	-0.487915	16.3926
	-0.485811	16.3597
	-0.483703	16.3287
	-0.481592	16.2995
	-0.479476	16.2722
	-0.477358	16.2467
	-0.475236	16.223
	-0.473111	16.201
	-0.470983	16.1808
	-0.468853	16.1624
	-0.466721	16.1457
	-0.464586	16.1307
	-0.46245	16.1174
	-0.460312	16.1058
	-0.458172	16.0959
	-0.456031	16.0876
	-0.453889	16.081
	-0.451747	16.0761
	-0.449604	16.0728
	-0.447461	16.0712
	-0.445317	16.0713
	-0.443174	16.0729
	-0.441031	16.0763
	-0.438888	16.0812
	-0.436746	16.0878
	-0.434606	16.0961
	-0.432466	16.106
	-0.430328	16.1176
	-0.428192	16.1308
	-0.426057	16.1457
	-0.423925	16.1622
	-0.421794	16.1805
	-0.419667	16.2004
	-0.417542	16.222
	-0.41542	16.2453
	-0.413301	16.2704
	-0.411185	16.2972
	-0.409073	16.3257
	-0.406965	16.356
	-0.404861	16.3881
	-0.402761	16.4219
	-0.400666	16.4576
	-0.398575	16.4952
	-0.396489	16.5346
	-0.394408	16.5758
	-0.392333	16.619
	-0.390263	16.6641
	-0.388198	16.7112
	-0.38614	16.7602
	-0.384088	16.8113
	-0.382042	16.8645
	-0.380003	16.9197
	-0.37797	16.977
	-0.375944	17.0365
	-0.373926	17.0982
	-0.371915	17.1621
	-0.369912	17.2283
	-0.367916	17.2968
	-0.365929	17.3677
	-0.363949	17.441
	-0.361978	17.5168
	-0.360016	17.5951
	-0.358063	17.676
	-0.356119	17.7595
	-0.354184	17.8458
	-0.352258	17.9348
	-0.350342	18.0266
	-0.348436	18.1213
	-0.34654	18.219
	-0.344655	18.3198
	-0.34278	18.4237
	-0.340915	18.5308
	-0.339062	18.6412
	-0.337219	18.755
	-0.335388	18.8724
	-0.333569	18.9933
	-0.331761	19.1179
	-0.329965	19.2464
	-0.328181	19.3788
	-0.32641	19.5152
	-0.324651	19.6559
	-0.322905	19.8009
	-0.321172	19.9504
	-0.319451	20.1045
	-0.317745	20.2633
	-0.316051	20.4272
	-0.314372	20.5961
	-0.312706	20.7704
	-0.311055	20.9502
	-0.309418	21.1357
	-0.307795	21.3271
	-0.306188	21.5247
	-0.304595	21.7287
	-0.303017	21.9394
	-0.301454	22.157
	-0.299907	22.3818
	-0.298376	22.6141
	-0.296861	22.8543
	-0.295362	23.1027
	-0.293879	23.3596
	-0.292412	23.6255
	-0.290963	23.9008
	-0.28953	24.1858
	-0.288114	24.4811
	-0.286716	24.7872
	-0.285335	25.1046
	-0.283971	25.4337
	-0.282626	25.7749
	-0.281298	26.1285
	-0.279989	26.4948
	-0.278698	26.8741
	-0.277425	27.2667
	-0.276171	27.673
	-0.274936	28.0932
	-0.273719	28.5278
	-0.272521	28.977
	-0.271341	29.4412
	-0.270181	29.9207
	-0.269039	30.4158
	-0.267915	30.9269
	-0.266811	31.4543
	-0.265725	31.9982
	-0.264658	32.5589
	-0.263609	33.1368
	-0.262579	33.7319
	-0.261567	34.3445
	-0.260573	34.9748
	-0.259597	35.6228
	-0.258638	36.2886
	-0.257698	36.9722
	-0.256775	37.6735
	-0.255869	38.3923
	-0.25498	39.1284
	-0.254108	39.8814
	-0.253253	40.6508
	-0.252413	41.436
	-0.25159	42.2362
	-0.250782	43.0506
	-0.249989	43.8779
	-0.249212	44.717
	-0.248449	45.5663
	-0.2477	46.4241
	-0.246964	47.2884
	-0.246242	48.1571
	-0.245534	49.0276
	-0.244837	49.8972
	-0.244153	50.7628
	-0.24348	51.6211
	-0.242818	52.4686
	-0.242166	53.3014
	-0.241525	54.1171
	-0.240893	54.9136
	-0.24027	55.6888
	-0.239656	56.4407
	-0.239049	57.1673
	-0.23845	57.8668
	-0.237859	58.5372
	-0.237273	59.1768
	-0.236694	59.784
	-0.236121	60.3572
	-0.235553	60.8951
	-0.234989	61.3965
	-0.23443	61.8601
	-0.233875	62.2851
	-0.233324	62.6707
	-0.232776	63.0164
	-0.232231	63.3218
	-0.231688	63.5866
	-0.231147	63.8107
	-0.230608	63.9945
	-0.23007	64.138
	-0.229534	64.242
	-0.228998	64.3069
	-0.228462	64.3336
	-0.227927	64.3231
	-0.227391	64.2764
	-0.226855	64.1946
	-0.226318	64.0792
	-0.225779	63.9315
	-0.22524	63.7529
	-0.224699	63.545
	-0.224156	63.3094
	-0.22361	63.0476
	-0.223063	62.7614
	-0.222513	62.4525
	-0.22196	62.1225
	-0.221403	61.773
	-0.220844	61.4057
	-0.220281	61.0223
	-0.219715	60.6244
	-0.219145	60.2136
	-0.218571	59.7912
	-0.217993	59.359
	-0.21741	58.9182
	-0.216823	58.4702
	-0.216232	58.0164
	-0.215636	57.5581
	-0.215035	57.0963
	-0.214429	56.6323
	-0.213818	56.1671
	-0.213202	55.7018
	-0.212581	55.2373
	-0.211955	54.7746
	-0.211323	54.3143
	-0.210686	53.8575
	-0.210044	53.4047
	-0.209396	52.9568
	-0.208743	52.5142
	-0.208084	52.0777
	-0.20742	51.6477
	-0.20675	51.2249
	-0.206075	50.8096
	-0.205394	50.4023
	-0.204708	50.0034
	-0.204017	49.6132
	-0.20332	49.2317
	-0.202617	48.8586
	-0.201909	48.4936
	-0.201196	48.1366
	-0.200478	47.7872
	-0.199755	47.4451
	-0.199026	47.1103
	-0.198292	46.7825
	-0.197553	46.4615
	-0.196809	46.147
	-0.19606	45.8389
	-0.195306	45.5371
	-0.194548	45.2413
	-0.193784	44.9513
	-0.193015	44.6671
	-0.192241	44.3884
	-0.191463	44.1151
	-0.190679	43.847
	-0.189891	43.5841
	-0.189099	43.3261
	-0.188301	43.073
	-0.187499	42.8247
	-0.186692	42.5809
	-0.185881	42.3416
	-0.185065	42.1066
	-0.184245	41.876
	-0.18342	41.6494
	-0.182591	41.427
	-0.181757	41.2084
	-0.180919	40.9937
	-0.180076	40.7828
	-0.17923	40.5756
	-0.178378	40.3719
	-0.177523	40.1717
	-0.176663	39.975
	-0.1758	39.7816
	-0.174932	39.5914
	-0.174059	39.4044
	-0.173183	39.2206
	-0.172303	39.0397
	-0.171418	38.8619
	-0.17053	38.6869
	-0.169638	38.5148
	-0.168741	38.3455
	-0.167841	38.1788
	-0.166937	38.0149
	-0.166028	37.8535
	-0.165116	37.6947
	-0.164201	37.5384
	-0.163281	37.3845
	-0.162358	37.2329
	-0.161431	37.0838
	-0.1605	36.9369
	-0.159565	36.7922
	-0.158627	36.6498
	-0.157686	36.5095
	-0.15674	36.3713
	-0.155791	36.2351
	-0.154839	36.101
	-0.153883	35.9688
	-0.152924	35.8386
	-0.151961	35.7103
	-0.150994	35.5839
	-0.150024	35.4593
	-0.149051	35.3365
	-0.148075	35.2154
	-0.147095	35.096
	-0.146112	34.9784
	-0.145125	34.8624
	-0.144135	34.748
	-0.143142	34.6352
	-0.142146	34.524
	-0.141147	34.4143
	-0.140144	34.3062
	-0.139139	34.1995
	-0.13813	34.0942
	-0.137118	33.9904
	-0.136103	33.888
	-0.135085	33.7869
	-0.134064	33.6872
	-0.13304	33.5888
	-0.132013	33.4917
	-0.130982	33.3959
	-0.12995	33.3014
	-0.128914	33.208
	-0.127875	33.1159
	-0.126833	33.025
	-0.125789	32.9352
	-0.124741	32.8465
	-0.123691	32.759
	-0.122638	32.6726
	-0.121582	32.5873
	-0.120524	32.503
	-0.119463	32.4198
	-0.118399	32.3376
	-0.117332	32.2564
	-0.116263	32.1762
	-0.115191	32.097
	-0.114116	32.0187
	-0.113039	31.9414
	-0.11196	31.865
	-0.110877	31.7895
	-0.109792	31.7149
	-0.108705	31.6412
	-0.107615	31.5683
	-0.106522	31.4963
	-0.105427	31.4251
	-0.10433	31.3547
	-0.10323	31.2852
	-0.102128	31.2164
	-0.101023	31.1484
	-0.0999159	31.0812
	-0.0988064	31.0147
	-0.0976945	30.9489
	-0.0965803	30.8839
	-0.0954637	30.8196
	-0.0943448	30.756
	-0.0932236	30.693
	-0.0921001	30.6308
	-0.0909744	30.5692
	-0.0898463	30.5083
	-0.0887161	30.448
	-0.0875836	30.3883
	-0.0864489	30.3292
	-0.085312	30.2708
	-0.0841729	30.2129
	-0.0830316	30.1557
	-0.0818882	30.099
	-0.0807426	30.0429
	-0.0795949	29.9873
	-0.0784451	29.9323
	-0.0772932	29.8778
	-0.0761392	29.8238
	-0.0749831	29.7704
	-0.0738249	29.7175
	-0.0726647	29.665
	-0.0715025	29.6131
	-0.0703382	29.5616
	-0.0691719	29.5106
	-0.0680036	29.4601
	-0.0668332	29.41
	-0.065661	29.3604
	-0.0644867	29.3112
	-0.0633104	29.2624
	-0.0621323	29.2141
	-0.0609521	29.1662
	-0.0597701	29.1187
	-0.0585861	29.0715
	-0.0574002	29.0248
	-0.0562124	28.9785
	-0.0550227	28.9325
	-0.0538311	28.8869
	-0.0526376	28.8416
	-0.0514423	28.7967
	-0.0502451	28.7522
	-0.0490461	28.708
	-0.0478452	28.6641
	-0.0466425	28.6206
	-0.045438	28.5773
	-0.0442317	28.5344
	-0.0430235	28.4918
	-0.0418136	28.4495
	-0.0406018	28.4075
	-0.0393883	28.3657
	-0.038173	28.3243
	-0.0369559	28.2831
	-0.035737	28.2422
	-0.0345164	28.2015
	-0.033294	28.1611
	-0.0320699	28.121
	-0.030844	28.0811
	-0.0296164	28.0414
	-0.0283871	28.002
	-0.027156	27.9628
	-0.0259232	27.9238
	-0.0246887	27.8851
	-0.0234525	27.8467
	-0.0222146	27.8085
	-0.020975	27.7707
	-0.0197337	27.7332
	-0.0184907	27.696
	-0.0172461	27.6591
	-0.0159998	27.6226
	-0.0147519	27.5865
	-0.0135024	27.5508
	-0.0122512	27.5155
	-0.0109985	27.4805
	-0.00974414	27.446
	-0.00848823	27.412
	-0.00723078	27.3784
	-0.00597179	27.3452
	-0.00471128	27.3125
	-0.00344928	27.2804
	-0.0021858	27.2487
	-0.000920856	27.2175
	0.00034552	27.1869
	0.00161331	27.1568
	0.0028825	27.1272
	0.00415305	27.0982
	0.00542496	27.0698
	0.00669818	27.042
	0.0079727	27.0147
	0.0092485	26.9881
	0.0105255	26.9621
	0.0118038	26.9367
	0.0130832	26.912
	0.0143638	26.8879
	0.0156456	26.8645
	0.0169284	26.8418
	0.0182123	26.8198
	0.0194973	26.7985
	0.0207832	26.7779
	0.0220701	26.758
	0.023358	26.7389
	0.0246468	26.7205
	0.0259364	26.7029
	0.0272269	26.686
	0.0285181	26.67
	0.0298101	26.6547
	0.0311029	26.6403
	0.0323963	26.6266
	0.0336904	26.6139
	0.034985	26.6019
	0.0362802	26.5909
	0.037576	26.5807
	0.0388722	26.5714
	0.0401688	26.563
	0.0414659	26.5555
	0.0427633	26.5489
	0.0440609	26.5433
	0.0453589	26.5386
	0.046657	26.5349
	0.0479553	26.5322
	0.0492537	26.5305
	0.0505521	26.5298
	0.0518506	26.5301
	0.053149	26.5315
	0.0544474	26.5339
	0.0557456	26.5374
	0.0570436	26.5419
	0.0583413	26.5476
	0.0596387	26.5544
	0.0609358	26.5623
	0.0622325	26.5714
	0.0635287	26.5817
	0.0648243	26.5931
	0.0661194	26.6057
	0.0674138	26.6196
	0.0687076	26.6347
	0.0700005	26.6511
	0.0712927	26.6688
	0.0725839	26.6877
	0.0738742	26.708
	0.0751635	26.7296
	0.0764517	26.7526
	0.0777388	26.777
	0.0790247	26.8028
	0.0803093	26.83
	0.0815925	26.8586
	0.0828744	26.8888
	0.0841548	26.9204
	0.0854336	26.9536
	0.0867109	26.9884
	0.0879864	27.0247
	0.0892602	27.0627
	0.0905322	27.1022
	0.0918023	27.1435
	0.0930704	27.1864
	0.0943365	27.2311
	0.0956004	27.2776
	0.0968622	27.3258
	0.0981217	27.3759
	0.0993788	27.4279
	0.100634	27.4817

## Sheet: Figure 1d_water
	Figure 1d	water density profile
	Distance (Å)	ρ (g cc^-1)
	0	0
	0.1	0
	0.2	0
	0.3	0
	0.4	0
	0.5	0
	0.6	0
	0.7	0
	0.8	0
	0.9	0
	1	0
	1.1	0
	1.2	0
	1.3	0
	1.4	0
	1.5	0
	1.6	0
	1.7	0
	1.8	0
	1.9	0
	2	0
	2.1	0
	2.2	0
	2.3	0.009479
	2.4	0.080014
	2.5	0.355463
	2.6	1.04882
	2.7	2.11967
	2.8	3.31961
	2.9	3.98509
	3	4.22848
	3.1	3.83844
	3.2	3.29758
	3.3	2.64911
	3.4	2.13083
	3.5	1.6566
	3.6	1.24008
	3.7	1.00561
	3.8	0.752467
	3.9	0.623663
	4	0.514934
	4.1	0.428507
	4.2	0.386409
	4.3	0.333996
	4.4	0.295522
	4.5	0.323402
	4.6	0.318383
	4.7	0.341245
	4.8	0.370797
	4.9	0.41401
	5	0.5088
	5.1	0.627009
	5.2	0.816868
	5.3	1.01342
	5.4	1.20579
	5.5	1.45531
	5.6	1.60195
	5.7	1.69061
	5.8	1.71905
	5.9	1.66859
	6	1.49155
	6.1	1.35466
	6.2	1.29389
	6.3	1.17596
	6.4	1.05691
	6.5	1.01983
	6.6	1.00951
	6.7	0.979405
	6.8	0.925319
	6.9	0.921695
	7	0.880433
	7.1	0.891864
	7.2	0.923368
	7.3	0.92978
	7.4	0.914725
	7.5	0.930338
	7.6	0.948738
	7.7	0.928107
	7.8	0.93898
	7.9	0.962678
	8	0.951805
	8.1	0.961563
	8.2	0.973272
	8.3	0.955429
	8.4	0.985818
	8.5	0.971878
	8.6	0.974108
	8.7	0.967138
	8.8	0.997527
	8.9	1.0084
	9	0.996133
	9.1	1.00951
	9.2	1.03935
	9.3	1.02959
	9.4	1.06416
	9.5	1.04799
	9.6	1.03628
	9.7	1.03795
	9.8	1.08089
	9.9	1.0452
	10	1.01621
	10.1	1.01286
	10.2	0.983308
	10.3	1.01063
	10.4	0.990836
	10.5	0.968254
	10.6	0.98749
	10.7	0.970205
	10.8	0.984981
	10.9	0.974108
	11	0.974945
	11.1	0.963793
	11.2	0.995018
	11.3	0.957381
	11.4	0.976896
	11.5	1.0215
	11.6	0.978011
	11.7	0.990836
	11.8	1.01202
	11.9	1.01119
	12	0.999757
	12.1	0.996412
	12.2	1.00701
	12.3	0.979405
	12.4	1.03767
	12.5	1.00673
	12.6	0.988884
	12.7	0.996133
	12.8	1.00478
	12.9	0.974387
	13	1.01565
	13.1	0.946508
	13.2	0.994181
	13.3	0.975223
	13.4	1.00896
	13.5	0.982751
	13.6	1.00143
	13.7	0.997806
	13.8	0.97606
	13.9	1.02736
	14	1.01537
	14.1	0.980242
	14.2	0.987212
	14.3	0.9992
	14.4	0.993066
	14.5	1.01147
	14.6	1.00087
	14.7	0.988327
	14.8	0.993903
	14.9	0.993066
	15	0.995575
	15.1	1.00589
	15.2	1.00143
	15.3	0.988884
	15.4	1.01398
	15.5	0.98749
	15.6	0.977175
	15.7	0.99223
	15.8	1.00059
	15.9	1.00756
	16	0.986096
	16.1	0.993903
	16.2	0.960447
	16.3	1.01509
	16.4	1.00394
	16.5	1.0031
	16.6	1.00673
	16.7	0.982751
	16.8	1.00812
	16.9	0.990557
	17	0.997806
	17.1	1.01342
	17.2	0.993624
	17.3	0.994181
	17.4	0.975502
	17.5	0.994739
	17.6	0.991115
	17.7	0.988327
	17.8	1.01398
	17.9	1.00896
	18	1.0045
	18.1	0.99446
	18.2	1.02819
	18.3	1.00394
	18.4	1.00589
	18.5	1.00032
	18.6	1.01119
	18.7	1.0137
	18.8	0.986096
	18.9	0.968811
	19	0.972157
	19.1	1.00645
	19.2	1.01537
	19.3	1.02123
	19.4	0.976339
	19.5	0.984702
	19.6	1.00059
	19.7	0.976617
	19.8	0.951805
	19.9	1.00784
	20	0.986933
	20.1	0.995575
	20.2	1.02011
	20.3	0.994181
	20.4	0.994739
	20.5	0.979963
	20.6	0.993903
	20.7	0.975223
	20.8	0.999757
	20.9	0.998642
	21	1.01091
	21.1	1.00171
	21.2	0.997806
	21.3	0.996691
	21.4	0.983587
	21.5	0.998363
	21.6	1.00059
	21.7	1.00087
	21.8	1.0031
	21.9	1.00645
	22	1.00951
	22.1	0.996969
	22.2	1.00784
	22.3	0.995297
	22.4	0.962956
	22.5	0.964072
	22.6	0.979684
	22.7	1.01091
	22.8	0.993903
	22.9	1.00004
	23	0.981636
	23.1	0.967696
	23.2	0.993624
	23.3	1.00673
	23.4	1.00728
	23.5	0.985818
	23.6	0.993624
	23.7	0.997248
	23.8	0.996412
	23.9	0.984424
	24	0.99223
	24.1	0.983308
	24.2	1.01593
	24.3	0.968811
	24.4	0.969369
	24.5	1.0215
	24.6	0.969369
	24.7	1.04102
	24.8	0.95989
	24.9	0.983587
	25	0.959611
	25.1	0.992509
	25.2	0.963793
	25.3	0.97829
	25.4	0.993624
	25.5	0.967975
	25.6	0.991672
	25.7	0.93201
	25.8	0.974387
	25.9	0.968254
	26	0.975502
	26.1	0.970205
	26.2	0.93675
	26.3	0.923368
	26.4	0.92755
	26.5	0.926992
	26.6	0.943998
	26.7	0.906361
	26.8	0.925319
	26.9	0.928665
	27	0.899391
	27.1	0.887961
	27.2	0.900506
	27.3	0.843075
	27.4	0.847536
	27.5	0.848651
	27.6	0.831923
	27.7	0.794286
	27.8	0.775049
	27.9	0.777558
	28	0.736018
	28.1	0.718175
	28.2	0.712878
	28.3	0.706465
	28.4	0.672731
	28.5	0.61753
	28.6	0.626173
	28.7	0.574038
	28.8	0.569856
	28.9	0.526085
	29	0.509915
	29.1	0.496254
	29.2	0.466981
	29.3	0.428786
	29.4	0.408992
	29.5	0.405646
	29.6	0.354627
	29.7	0.375815
	29.8	0.317268
	29.9	0.306674
	30	0.304444
	30.1	0.255655
	30.2	0.250079
	30.3	0.239763
	30.4	0.200175
	30.5	0.192647
	30.6	0.169786
	30.7	0.159749
	30.8	0.164489
	30.9	0.139397
	31	0.114863
	31.1	0.110681
	31.2	0.094511
	31.3	0.087263
	31.4	0.081966
	31.5	0.076111
	31.6	0.068305
	31.7	0.060498
	31.8	0.047116
	31.9	0.051577
	32	0.045722
	32.1	0.030389
	32.2	0.036801
	32.3	0.031783
	32.4	0.024813
	32.5	0.019794
	32.6	0.017285
	32.7	0.015612
	32.8	0.010873
	32.9	0.008921
	33	0.006133
	33.1	0.009758
	33.2	0.008364
	33.3	0.006412
	33.4	0.003624
	33.5	0.00474
	33.6	0.002509
	33.7	0.003067
	33.8	0.00474
	33.9	0.001952
	34	0.003346
	34.1	0.002788
	34.2	0.001394
	34.3	0.000558
	34.4	0.001952
	34.5	0.001115
	34.6	0.000558
	34.7	0
	34.8	0.000558
	34.9	0.000279
	35	0.000279
	35.1	0.000558
	35.2	0
	35.3	0
	35.4	0
	35.5	0
	35.6	0
	35.7	0.000279
	35.8	0
	35.9	0
	36	0
	36.1	0.000279
	36.2	0.000279
	36.3	0
	36.4	0.000279
	36.5	0
	36.6	0
	36.7	0.000279
	36.8	0.000279
	36.9	0
	37	0
	37.1	0
	37.2	0
	37.3	0
	37.4	0
	37.5	0
	37.6	0
	37.7	0
	37.8	0
	37.9	0
	38	0.000279
	38.1	0
	38.2	0
	38.3	0
	38.4	0
	38.5	0
	38.6	0
	38.7	0
	38.8	0
	38.9	0
	39	0
	39.1	0
	39.2	0
	39.3	0
	39.4	0
	39.5	0
	39.6	0
	39.7	0
	39.8	0
	39.9	0
	40	0
	40.1	0
	40.2	0
	40.3	0
	40.4	0
	40.5	0
	40.6	0
	40.7	0
	40.8	0
	40.9	0
	41	0
	41.1	0
	41.2	0
	41.3	0
	41.4	0
	41.5	0
	41.6	0
	41.7	0
	41.8	0
	41.9	0
	42	0
	42.1	0
	42.2	0
	42.3	0
	42.4	0
	42.5	0
	42.6	0
	42.7	0
	42.8	0
	42.9	0
	43	0
	43.1	0
	43.2	0
	43.3	0
	43.4	0
	43.5	0
	43.6	0
	43.7	0
	43.8	0
	43.9	0
	44	0
	44.1	0
	44.2	0
	44.3	0
	44.4	0
	44.5	0
	44.6	0
	44.7	0
	44.8	0
	44.9	0
	45	0
	45.1	0
	45.2	0
	45.3	0
	45.4	0
	45.5	0
	45.6	0
	45.7	0
	45.8	0
	45.9	0
	46	0
	46.1	0
	46.2	0
	46.3	0
	46.4	0
	46.5	0
	46.6	0
	46.7	0
	46.8	0
	46.9	0
	47	0
	47.1	0
	47.2	0
	47.3	0
	47.4	0
	47.5	0
	47.6	0
	47.7	0
	47.8	0
	47.9	0
	48	0
	48.1	0
	48.2	0
	48.3	0
	48.4	0
	48.5	0
	48.6	0
	48.7	0
	48.8	0
	48.9	0
	49	0
	49.1	0
	49.2	0
	49.3	0
	49.4	0
	49.5	0
	49.6	0
	49.7	0
	49.8	0
	49.9	0
	50	0
	50.1	0
	50.2	0
	50.3	0
	50.4	0
	50.5	0
	50.6	0
	50.7	0
	50.8	0
	50.9	0
	51	0
	51.1	0
	51.2	0
	51.3	0
	51.4	0
	51.5	0
	51.6	0
	51.7	0
	51.8	0
	51.9	0
	52	0
	52.1	0
	52.2	0
	52.3	0
	52.4	0
	52.5	0
	52.6	0
	52.7	0
	52.8	0
	52.9	0
	53	0
	53.1	0
	53.2	0
	53.3	0
	53.4	0
	53.5	0
	53.6	0
	53.7	0
	53.8	0
	53.9	0
	54	0
	54.1	0
	54.2	0
	54.3	0
	54.4	0
	54.5	0
	54.6	0
	54.7	0
	54.8	0
	54.9	0
	55	0
	55.1	0
	55.2	0
	55.3	0
	55.4	0
	55.5	0
	55.6	0
	55.7	0
	55.8	0
	55.9	0
	56	0
	56.1	0
	56.2	0
	56.3	0
	56.4	0
	56.5	0
	56.6	0
	56.7	0
	56.8	0
	56.9	0
	57	0
	57.1	0
	57.2	0
	57.3	0
	57.4	0
	57.5	0
	57.6	0
	57.7	0
	57.8	0
	57.9	0
	58	0
	58.1	0
	58.2	0
	58.3	0
	58.4	0
	58.5	0
	58.6	0
	58.7	0
	58.8	0
	58.9	0
	59	0
	59.1	0
	59.2	0
	59.3	0
	59.4	0
	59.5	0
	59.6	0
	59.7	0
	59.8	0
	59.9	0
	60	0
	60.1	0
	60.2	0
	60.3	0
	60.4	0
	60.5	0
	60.6	0
	60.7	0
	60.8	0
	60.9	0
	61	0
	61.1	0
	61.2	0
	61.3	0
	61.4	0
	61.5	0
	61.6	0
	61.7	0
	61.8	0
	61.9	0
	62	0
	62.1	0
	62.2	0
	62.3	0
	62.4	0
	62.5	0
	62.6	0
	62.7	0
	62.8	0
	62.9	0
	63	0
	63.1	0
	63.2	0
	63.3	0
	63.4	0
	63.5	0
	63.6	0
	63.7	0
	63.8	0
	63.9	0
	64	0
	64.1	0
	64.2	0
	64.3	0
	64.4	0
	64.5	0
	64.6	0
	64.7	0
	64.8	0
	64.9	0

## Sheet: Figure 1d_potential
	Figure 1d	Potential profiles	(V)
	Distance (Å)	σ (uC cm^-2)
		-17.939	-16.444	-14.949	-13.454	-11.959	-10.464	-8.969	-7.474	-5.98	-4.485	-2.99	-1.495	0	1.495	2.242	2.99	3.737	4.485	5.98	7.474	8.969	10.464	11.959	14.949	17.939
	-7.178	0.405314	0.32221	0.277094	0.268005	0.232848	0.221446	0.231134	0.215351	0.247787	0.190507	0.164547	0.0577426	-0.0732803	-0.112791	-0.160357	-0.161935	-0.195323	-0.171024	-0.201446	-0.262263	-0.302264	-0.359844	-0.414919	-0.465614	-0.563929
	-7.1057	0.40515	0.32202	0.277039	0.267842	0.232739	0.221365	0.23097	0.215215	0.247515	0.190371	0.164166	0.0575793	-0.0732803	-0.113009	-0.160711	-0.162125	-0.195296	-0.171187	-0.201636	-0.262536	-0.302482	-0.35998	-0.415055	-0.465995	-0.564065
	-7.03339	0.404878	0.321802	0.27693	0.267597	0.23263	0.221229	0.230753	0.215079	0.247216	0.190235	0.163813	0.057416	-0.0732803	-0.113227	-0.16101	-0.162316	-0.195242	-0.171323	-0.2018	-0.262753	-0.302645	-0.360061	-0.415164	-0.466322	-0.564092
	-6.96109	0.404525	0.32153	0.276794	0.26727	0.232467	0.221065	0.230562	0.214916	0.246916	0.190099	0.163459	0.05728	-0.0732803	-0.113444	-0.161282	-0.162479	-0.195133	-0.171432	-0.201936	-0.262998	-0.302781	-0.360088	-0.415246	-0.466594	-0.564092
	-6.88879	0.404089	0.321231	0.276631	0.266889	0.232304	0.220902	0.230344	0.214752	0.24659	0.189963	0.163132	0.0571711	-0.0732803	-0.113635	-0.1615	-0.162615	-0.19497	-0.171513	-0.202045	-0.263189	-0.302863	-0.360061	-0.4153	-0.466812	-0.564011
	-6.81649	0.403572	0.320904	0.276441	0.266481	0.232113	0.220684	0.2301	0.214589	0.24629	0.189827	0.162806	0.0570895	-0.0732803	-0.113852	-0.161717	-0.162724	-0.194779	-0.171568	-0.202126	-0.263352	-0.302917	-0.35998	-0.415328	-0.467002	-0.563875
	-6.74418	0.403001	0.32055	0.276223	0.266019	0.231896	0.22044	0.229855	0.214426	0.245964	0.189691	0.162479	0.0569807	-0.0732803	-0.114043	-0.161908	-0.162833	-0.194561	-0.171595	-0.202208	-0.263488	-0.302944	-0.359871	-0.4153	-0.467111	-0.563684
	-6.67188	0.402375	0.320169	0.275978	0.265529	0.231678	0.220195	0.229583	0.214235	0.245637	0.189582	0.16218	0.056899	-0.0732803	-0.114233	-0.162071	-0.162942	-0.194317	-0.171595	-0.202262	-0.263597	-0.302944	-0.359735	-0.415246	-0.46722	-0.563439
	-6.59958	0.401722	0.319761	0.275706	0.265039	0.231433	0.219923	0.229338	0.214045	0.245284	0.189446	0.161881	0.0568174	-0.0732803	-0.114451	-0.162207	-0.163051	-0.194072	-0.171595	-0.20229	-0.263706	-0.302944	-0.359571	-0.415191	-0.467274	-0.563194
	-6.52728	0.401042	0.319353	0.275434	0.264549	0.231188	0.21965	0.229066	0.213827	0.244957	0.189337	0.161554	0.0567358	-0.0732803	-0.114642	-0.162343	-0.163132	-0.193827	-0.171568	-0.202344	-0.26376	-0.302944	-0.359435	-0.415137	-0.467356	-0.562949
	-6.45497	0.400361	0.318972	0.275189	0.264087	0.23097	0.219378	0.228821	0.213664	0.244603	0.189228	0.161282	0.0566541	-0.0732803	-0.114832	-0.162479	-0.163241	-0.193582	-0.171568	-0.202398	-0.263842	-0.302944	-0.359326	-0.415083	-0.467437	-0.562732
	-6.38267	0.399735	0.318618	0.274971	0.263678	0.23078	0.219161	0.228576	0.213473	0.244304	0.189146	0.160983	0.0565725	-0.0732803	-0.11505	-0.162643	-0.16335	-0.193364	-0.171541	-0.20248	-0.263896	-0.302999	-0.359218	-0.415083	-0.467573	-0.562596
	-6.31037	0.399137	0.318292	0.274808	0.263325	0.230617	0.21897	0.228385	0.213337	0.243977	0.189092	0.160711	0.0564636	-0.0732803	-0.115267	-0.162779	-0.163513	-0.193201	-0.171568	-0.202616	-0.264005	-0.303081	-0.35919	-0.41511	-0.467764	-0.562541
	-6.23807	0.398647	0.318047	0.274699	0.263053	0.230535	0.218807	0.228249	0.213256	0.243705	0.189038	0.160438	0.056382	-0.0732803	-0.115512	-0.162942	-0.163649	-0.193038	-0.171595	-0.202779	-0.264114	-0.303217	-0.359245	-0.415219	-0.468063	-0.562596
	-6.16576	0.398239	0.317911	0.274699	0.262862	0.230508	0.218725	0.22814	0.213201	0.24346	0.189038	0.160193	0.0563004	-0.0732803	-0.115757	-0.163132	-0.16384	-0.192929	-0.171649	-0.202997	-0.264277	-0.303407	-0.359354	-0.415382	-0.468417	-0.562759
	-6.09346	0.397967	0.317856	0.274781	0.26278	0.230562	0.218698	0.228113	0.213201	0.243215	0.189038	0.159949	0.0562187	-0.0732803	-0.116002	-0.163323	-0.164058	-0.192847	-0.171731	-0.203269	-0.264495	-0.303679	-0.359544	-0.4156	-0.46888	-0.563058
	-6.02116	0.397803	0.317884	0.274944	0.26278	0.230698	0.218725	0.228113	0.213256	0.243025	0.189092	0.159731	0.0561643	-0.0732803	-0.116274	-0.16354	-0.164302	-0.19282	-0.17184	-0.203596	-0.264712	-0.304006	-0.359816	-0.415899	-0.469451	-0.563439
	-5.94886	0.397749	0.31802	0.275216	0.262862	0.230889	0.218834	0.228195	0.213365	0.242862	0.189174	0.15954	0.0560827	-0.0732803	-0.116574	-0.163785	-0.164575	-0.19282	-0.171976	-0.203949	-0.265012	-0.304387	-0.36017	-0.416253	-0.470104	-0.563956
	-5.87655	0.397803	0.318264	0.27557	0.263025	0.231161	0.21897	0.228331	0.213501	0.242726	0.189282	0.159323	0.0560011	-0.0732803	-0.116873	-0.16403	-0.164847	-0.192874	-0.172139	-0.204358	-0.265311	-0.304822	-0.360551	-0.416688	-0.470812	-0.564582
	-5.80425	0.397967	0.318564	0.276005	0.263297	0.231515	0.219188	0.228521	0.213691	0.24259	0.189391	0.159159	0.0559466	-0.0732803	-0.117199	-0.164302	-0.165173	-0.192956	-0.172303	-0.20482	-0.265638	-0.305312	-0.361014	-0.417123	-0.471601	-0.565262
	-5.73195	0.398212	0.318945	0.276495	0.263597	0.231868	0.219433	0.228712	0.213909	0.242481	0.189527	0.158969	0.055865	-0.0732803	-0.117526	-0.164602	-0.1655	-0.193038	-0.172493	-0.20531	-0.265991	-0.305802	-0.361503	-0.417613	-0.472417	-0.565997
	-5.65965	0.398511	0.319353	0.277039	0.263923	0.232276	0.219678	0.228957	0.214126	0.242372	0.189691	0.158778	0.0557834	-0.0732803	-0.11788	-0.164874	-0.165826	-0.193174	-0.172684	-0.2058	-0.266345	-0.306346	-0.36202	-0.418103	-0.473233	-0.566759
	-5.58734	0.398837	0.319761	0.277583	0.264304	0.232685	0.21995	0.229202	0.214371	0.242263	0.189827	0.158588	0.0557017	-0.0732803	-0.118206	-0.165173	-0.16618	-0.193283	-0.172874	-0.206317	-0.266699	-0.306863	-0.362537	-0.418593	-0.474077	-0.567548
	-5.51504	0.399164	0.320196	0.278128	0.264658	0.233093	0.220195	0.229419	0.214589	0.242127	0.189963	0.158398	0.0556201	-0.0732803	-0.11856	-0.1655	-0.166534	-0.193419	-0.173064	-0.206834	-0.266998	-0.30738	-0.363054	-0.419028	-0.474866	-0.568283
	-5.44274	0.399491	0.320577	0.278645	0.264985	0.233447	0.220412	0.229637	0.214807	0.241964	0.190099	0.15818	0.0555112	-0.0732803	-0.118914	-0.165799	-0.16686	-0.193555	-0.173228	-0.207324	-0.267298	-0.30787	-0.363544	-0.419436	-0.475628	-0.56899
	-5.37044	0.39979	0.320904	0.279107	0.265257	0.233773	0.220603	0.2298	0.21497	0.241773	0.190208	0.157962	0.0554024	-0.0732803	-0.11924	-0.166098	-0.167214	-0.193691	-0.173364	-0.207813	-0.26757	-0.308332	-0.36398	-0.41979	-0.476335	-0.569616
	-5.29813	0.400035	0.321176	0.279543	0.265502	0.234072	0.220766	0.229936	0.215106	0.241556	0.190289	0.157717	0.0552663	-0.0732803	-0.119594	-0.16637	-0.167541	-0.1938	-0.1735	-0.208276	-0.267787	-0.308741	-0.364415	-0.420117	-0.476961	-0.570188
	-5.22583	0.400225	0.321421	0.279924	0.265692	0.234317	0.220875	0.230072	0.215215	0.241311	0.190371	0.157472	0.0551575	-0.0732803	-0.119921	-0.166643	-0.16784	-0.193908	-0.173609	-0.208711	-0.267978	-0.309121	-0.364796	-0.420362	-0.47756	-0.570705
	-5.15353	0.400443	0.321639	0.280277	0.265883	0.234535	0.220984	0.230154	0.215324	0.241066	0.190453	0.1572	0.0550214	-0.0732803	-0.120247	-0.166915	-0.168166	-0.194044	-0.173718	-0.209147	-0.268141	-0.309502	-0.36515	-0.420607	-0.478104	-0.571167
	-5.08123	0.400661	0.321856	0.280631	0.266073	0.234753	0.221093	0.230263	0.215433	0.240794	0.190534	0.156955	0.0549126	-0.0732803	-0.120574	-0.167187	-0.168439	-0.194153	-0.173826	-0.209582	-0.268304	-0.309856	-0.365503	-0.420851	-0.478648	-0.571575
	-5.00892	0.400905	0.322074	0.281012	0.266236	0.234943	0.221201	0.230344	0.215541	0.240522	0.190589	0.15671	0.0548038	-0.0732803	-0.1209	-0.167432	-0.168738	-0.194262	-0.173935	-0.20999	-0.268468	-0.310183	-0.365857	-0.421069	-0.479138	-0.571956
	-4.93662	0.401123	0.322319	0.281366	0.2664	0.235134	0.22131	0.230399	0.21565	0.240222	0.19067	0.156438	0.0546949	-0.0732803	-0.121227	-0.167649	-0.16901	-0.194371	-0.174044	-0.210399	-0.268604	-0.310509	-0.366157	-0.42126	-0.479574	-0.572283
	-4.86432	0.401286	0.322482	0.281665	0.266508	0.23527	0.221365	0.230426	0.215705	0.239923	0.190697	0.156193	0.0545861	-0.0732803	-0.121553	-0.16784	-0.169228	-0.194453	-0.174126	-0.210752	-0.268713	-0.310754	-0.366374	-0.421368	-0.479927	-0.572446
	-4.79202	0.401341	0.322537	0.281856	0.266481	0.235297	0.221337	0.230344	0.215759	0.239569	0.190725	0.155894	0.0544772	-0.0732803	-0.121853	-0.167976	-0.169418	-0.194507	-0.17418	-0.211052	-0.26874	-0.310917	-0.366538	-0.421396	-0.480172	-0.572473
	-4.71971	0.401205	0.322455	0.281937	0.266345	0.235215	0.221229	0.230181	0.215732	0.239134	0.190697	0.155595	0.0543956	-0.0732803	-0.122152	-0.168085	-0.169554	-0.194507	-0.17418	-0.211296	-0.268713	-0.310999	-0.366565	-0.421314	-0.480254	-0.572337
	-4.64741	0.40096	0.322265	0.281856	0.2661	0.235052	0.221011	0.229964	0.21565	0.238698	0.190643	0.155268	0.0543139	-0.0732803	-0.122397	-0.168139	-0.169663	-0.19448	-0.174153	-0.211487	-0.268631	-0.310999	-0.36651	-0.421151	-0.480254	-0.572065
	-4.57511	0.400606	0.321965	0.28172	0.265774	0.23478	0.220766	0.229664	0.215541	0.238209	0.190561	0.154914	0.0542323	-0.0732803	-0.122669	-0.168166	-0.169717	-0.194425	-0.174126	-0.211623	-0.268522	-0.310945	-0.366401	-0.42096	-0.480172	-0.571711
	-4.50281	0.400198	0.321666	0.281584	0.26542	0.234508	0.220494	0.229338	0.21546	0.237719	0.19048	0.154561	0.0541779	-0.0732803	-0.122914	-0.168166	-0.169745	-0.194344	-0.174071	-0.211759	-0.268386	-0.310863	-0.366265	-0.420715	-0.480036	-0.571276
	-4.4305	0.399817	0.321394	0.281393	0.265039	0.234208	0.220222	0.229011	0.215351	0.237229	0.190398	0.154234	0.0540963	-0.0732803	-0.123159	-0.168166	-0.169772	-0.194289	-0.174017	-0.211868	-0.26825	-0.310781	-0.366102	-0.42047	-0.4799	-0.570813
	-4.3582	0.399382	0.321067	0.28123	0.264658	0.233909	0.219923	0.228657	0.215242	0.236712	0.190317	0.15388	0.0540418	-0.0732803	-0.123404	-0.168139	-0.169799	-0.194208	-0.17399	-0.211977	-0.268087	-0.310673	-0.365939	-0.420198	-0.479737	-0.570296
	-4.2859	0.398919	0.320741	0.281012	0.26425	0.233555	0.219623	0.228276	0.215133	0.236222	0.190208	0.153527	0.0539874	-0.0732803	-0.123649	-0.168085	-0.169799	-0.194153	-0.173962	-0.212058	-0.267923	-0.310536	-0.365721	-0.419872	-0.479519	-0.569725
	-4.2136	0.398375	0.32036	0.28074	0.26376	0.233147	0.219269	0.227868	0.21497	0.235678	0.190072	0.153173	0.053933	-0.0732803	-0.123866	-0.16803	-0.169772	-0.194044	-0.173908	-0.212086	-0.267706	-0.310346	-0.365449	-0.419491	-0.479247	-0.569099
	-4.14129	0.397749	0.31987	0.280359	0.263216	0.232685	0.218834	0.227406	0.21478	0.235106	0.189936	0.152765	0.0538514	-0.0732803	-0.124084	-0.167976	-0.169745	-0.193963	-0.173854	-0.212113	-0.267461	-0.310128	-0.36515	-0.419056	-0.478921	-0.568392
	-4.06899	0.396987	0.319299	0.279924	0.26259	0.23214	0.218371	0.226889	0.214535	0.234508	0.189745	0.152384	0.0537969	-0.0732803	-0.124302	-0.167894	-0.16969	-0.193854	-0.173799	-0.212113	-0.267216	-0.309883	-0.364823	-0.418593	-0.478594	-0.567684
	-3.99669	0.396171	0.318673	0.279407	0.261882	0.231542	0.217882	0.226344	0.214263	0.233909	0.189555	0.151948	0.0536881	-0.0732803	-0.124519	-0.16784	-0.169636	-0.193745	-0.173745	-0.212113	-0.266917	-0.309638	-0.364497	-0.418103	-0.478267	-0.566977
	-3.92438	0.3953	0.31802	0.278862	0.261175	0.230916	0.217337	0.2258	0.21399	0.233283	0.189364	0.15154	0.0536065	-0.0732803	-0.12471	-0.167785	-0.169581	-0.193636	-0.173718	-0.212113	-0.266644	-0.309421	-0.364197	-0.417641	-0.477995	-0.566351
	-3.85208	0.394402	0.317367	0.278318	0.260467	0.230317	0.21682	0.225256	0.213718	0.232657	0.189174	0.151132	0.0535248	-0.0732803	-0.1249	-0.167731	-0.169554	-0.193582	-0.173718	-0.21214	-0.2664	-0.309258	-0.363925	-0.417205	-0.477805	-0.565834
	-3.77978	0.393558	0.316768	0.277801	0.259787	0.229719	0.216331	0.224766	0.213501	0.232086	0.188983	0.150724	0.053416	-0.0732803	-0.125118	-0.167704	-0.169527	-0.193527	-0.173745	-0.212222	-0.266209	-0.309121	-0.363762	-0.416879	-0.47775	-0.565453
	-3.70748	0.392769	0.316251	0.277339	0.259161	0.229202	0.215895	0.224304	0.21331	0.231515	0.188847	0.150343	0.0533343	-0.0732803	-0.125336	-0.167704	-0.169554	-0.193527	-0.173826	-0.212358	-0.266073	-0.309094	-0.36368	-0.416634	-0.477832	-0.565262
	-3.63517	0.392116	0.315815	0.276985	0.258644	0.228766	0.215541	0.22395	0.213174	0.231025	0.188711	0.149989	0.0532527	-0.0732803	-0.125581	-0.167731	-0.169609	-0.193582	-0.17399	-0.212548	-0.266046	-0.309176	-0.363708	-0.416498	-0.478077	-0.565262
	-3.56287	0.391572	0.315571	0.276767	0.258209	0.22844	0.215269	0.22365	0.213147	0.230562	0.188657	0.149663	0.0531983	-0.0732803	-0.125825	-0.167813	-0.16969	-0.193691	-0.17418	-0.21282	-0.266073	-0.309339	-0.363898	-0.416525	-0.47854	-0.565453
	-3.49057	0.391218	0.315462	0.276685	0.257937	0.228222	0.215106	0.22346	0.213174	0.230181	0.188602	0.149363	0.0531166	-0.0732803	-0.126098	-0.167922	-0.169799	-0.193854	-0.174479	-0.213147	-0.266182	-0.309638	-0.364197	-0.416661	-0.479138	-0.565888
	-3.41827	0.391055	0.315516	0.27674	0.257774	0.228113	0.215052	0.223378	0.213283	0.229855	0.188629	0.149118	0.0530622	-0.0732803	-0.126397	-0.168058	-0.169962	-0.194072	-0.174833	-0.213582	-0.2664	-0.310047	-0.364605	-0.416933	-0.479955	-0.566487
	-3.34596	0.391028	0.315734	0.27693	0.257774	0.22814	0.215106	0.223378	0.213446	0.229583	0.188657	0.148874	0.053035	-0.0732803	-0.126696	-0.168221	-0.17018	-0.194344	-0.175241	-0.214072	-0.266699	-0.310536	-0.365123	-0.417314	-0.48088	-0.567249
	-3.27366	0.391191	0.316142	0.277257	0.257855	0.228249	0.215242	0.22346	0.213691	0.229338	0.188738	0.148656	0.0529806	-0.0732803	-0.127023	-0.168439	-0.170425	-0.19467	-0.175731	-0.214616	-0.267053	-0.311108	-0.365748	-0.417777	-0.481941	-0.56812
	-3.20136	0.39149	0.316659	0.277692	0.258046	0.228467	0.21546	0.223623	0.21399	0.229174	0.188847	0.148465	0.0529262	-0.0732803	-0.127349	-0.168683	-0.17067	-0.195051	-0.176248	-0.215215	-0.267434	-0.311734	-0.366429	-0.418294	-0.483084	-0.569072
	-3.12906	0.391899	0.317258	0.278209	0.258318	0.228739	0.215732	0.223814	0.214344	0.229011	0.188956	0.148302	0.052899	-0.0732803	-0.127703	-0.168928	-0.170969	-0.195432	-0.17682	-0.215841	-0.267869	-0.312387	-0.367136	-0.418838	-0.484254	-0.570079
	-3.05675	0.392388	0.317965	0.278781	0.258617	0.229038	0.216031	0.224059	0.214671	0.228848	0.189092	0.148112	0.0528445	-0.0732803	-0.128057	-0.1692	-0.171269	-0.195868	-0.177391	-0.216467	-0.268277	-0.313067	-0.367871	-0.419382	-0.485424	-0.571086
	-2.98445	0.392905	0.3187	0.279352	0.258944	0.229365	0.216331	0.224276	0.215024	0.228685	0.189201	0.147948	0.0527901	-0.0732803	-0.128411	-0.169473	-0.171541	-0.196303	-0.17799	-0.21712	-0.268713	-0.31372	-0.368578	-0.419926	-0.486594	-0.572038
	-2.91215	0.393477	0.319462	0.279978	0.25927	0.229691	0.216657	0.224521	0.215378	0.228521	0.18931	0.147785	0.0527085	-0.0732803	-0.128764	-0.169772	-0.17184	-0.196738	-0.178616	-0.217746	-0.269121	-0.314373	-0.369286	-0.420416	-0.487764	-0.572963
	-2.83985	0.394103	0.320305	0.280631	0.259651	0.230045	0.217011	0.224766	0.215732	0.228385	0.189419	0.147622	0.0526541	-0.0732803	-0.129118	-0.170044	-0.172139	-0.197201	-0.179241	-0.218399	-0.269529	-0.315054	-0.369993	-0.420933	-0.488934	-0.573916
	-2.76754	0.394865	0.321258	0.281366	0.260141	0.230481	0.217419	0.225093	0.21614	0.228276	0.189555	0.147486	0.0525996	-0.0732803	-0.129472	-0.170343	-0.172466	-0.197691	-0.179922	-0.219079	-0.270019	-0.315788	-0.370782	-0.421532	-0.490213	-0.57495
	-2.69524	0.395844	0.322428	0.282291	0.260767	0.231079	0.21799	0.225501	0.21663	0.228222	0.189745	0.147377	0.0525724	-0.0732803	-0.129853	-0.17067	-0.17282	-0.198235	-0.180684	-0.219841	-0.270563	-0.316632	-0.37168	-0.422266	-0.491628	-0.576174
	-2.62294	0.397096	0.323843	0.283461	0.261583	0.231814	0.218671	0.226018	0.217229	0.228249	0.189963	0.14735	0.0525452	-0.0732803	-0.130261	-0.171024	-0.173228	-0.198806	-0.181473	-0.220684	-0.271243	-0.317584	-0.372687	-0.423137	-0.493261	-0.577589
	-2.55064	0.398565	0.325448	0.284767	0.262563	0.232685	0.219487	0.226644	0.217909	0.228358	0.190235	0.147322	0.0525724	-0.0732803	-0.130696	-0.171405	-0.173636	-0.199432	-0.182344	-0.221555	-0.271978	-0.318618	-0.373776	-0.424117	-0.494948	-0.579086
	-2.47833	0.400062	0.327081	0.286128	0.26357	0.233583	0.220303	0.227242	0.218616	0.228467	0.190507	0.147295	0.0525724	-0.0732803	-0.131105	-0.171758	-0.174017	-0.200058	-0.183187	-0.222399	-0.272685	-0.319598	-0.374783	-0.425042	-0.496581	-0.580446
	-2.40603	0.401395	0.328523	0.287298	0.264413	0.234345	0.220984	0.227705	0.219242	0.228467	0.190725	0.147268	0.0525996	-0.0732803	-0.131513	-0.172058	-0.174371	-0.200602	-0.183949	-0.223106	-0.273284	-0.320414	-0.375599	-0.42575	-0.497887	-0.581453
	-2.33373	0.402375	0.329693	0.288223	0.264985	0.234834	0.221474	0.228004	0.219705	0.228358	0.190806	0.147159	0.0525724	-0.0732803	-0.131866	-0.172275	-0.174616	-0.201038	-0.184602	-0.22365	-0.273692	-0.320958	-0.376089	-0.426103	-0.498785	-0.581943
	-2.26143	0.403028	0.330537	0.288822	0.265284	0.235106	0.221718	0.228059	0.220031	0.22814	0.190806	0.146969	0.0525452	-0.0732803	-0.132193	-0.172439	-0.174779	-0.201364	-0.185119	-0.224031	-0.273883	-0.321285	-0.376306	-0.426185	-0.499302	-0.581943
	-2.18912	0.403463	0.331163	0.289257	0.26542	0.235188	0.2218	0.228004	0.220249	0.227814	0.190752	0.146778	0.0524908	-0.0732803	-0.132492	-0.172547	-0.174888	-0.201636	-0.185582	-0.224304	-0.273992	-0.321448	-0.376334	-0.426076	-0.499547	-0.581644
	-2.11682	0.403872	0.331761	0.289665	0.265529	0.23527	0.221882	0.227895	0.22044	0.227487	0.190643	0.146561	0.0524636	-0.0732803	-0.132792	-0.172629	-0.174969	-0.201881	-0.186017	-0.224548	-0.274073	-0.321584	-0.376306	-0.425913	-0.49971	-0.581263
	-2.04452	0.404334	0.332442	0.290128	0.265692	0.235379	0.221991	0.227814	0.220684	0.227215	0.190589	0.146343	0.0524091	-0.0732803	-0.133064	-0.172711	-0.175051	-0.202126	-0.18648	-0.224766	-0.274155	-0.32172	-0.376279	-0.425777	-0.499901	-0.580882
	-1.97222	0.404851	0.333176	0.290618	0.265883	0.235515	0.222154	0.227759	0.220957	0.226943	0.190507	0.146152	0.0524091	-0.0732803	-0.133363	-0.172792	-0.175133	-0.202371	-0.186942	-0.225011	-0.274264	-0.321856	-0.376252	-0.425668	-0.500064	-0.580474
	-1.89991	0.405287	0.333802	0.291053	0.266019	0.235623	0.222235	0.227651	0.221174	0.226644	0.190425	0.145935	0.0523547	-0.0732803	-0.133662	-0.172847	-0.175187	-0.202589	-0.18735	-0.225174	-0.274291	-0.321911	-0.376116	-0.425423	-0.500091	-0.579875
	-1.82761	0.405423	0.33421	0.291244	0.265937	0.235487	0.222154	0.227406	0.221283	0.226236	0.190262	0.145663	0.0523003	-0.0732803	-0.133907	-0.172874	-0.175187	-0.202725	-0.187704	-0.225229	-0.274182	-0.321775	-0.375762	-0.42496	-0.499765	-0.578895
	-1.75531	0.405096	0.334156	0.291026	0.265502	0.235052	0.221773	0.226889	0.221147	0.225691	0.189936	0.145309	0.0521915	-0.0732803	-0.134098	-0.17282	-0.175105	-0.202752	-0.187895	-0.225093	-0.273855	-0.321367	-0.375082	-0.42409	-0.498975	-0.577344
	-1.68301	0.404144	0.333503	0.290264	0.264604	0.234181	0.221038	0.226045	0.220739	0.224902	0.189473	0.144846	0.0520282	-0.0732803	-0.134234	-0.172684	-0.174888	-0.202643	-0.187922	-0.224739	-0.273202	-0.320605	-0.374021	-0.422811	-0.497642	-0.575167
	-1.6107	0.402511	0.332224	0.288931	0.263134	0.232848	0.219868	0.224848	0.220031	0.223923	0.188847	0.144248	0.0517833	-0.0732803	-0.134288	-0.172466	-0.174588	-0.202371	-0.187759	-0.224113	-0.27225	-0.319462	-0.372497	-0.421015	-0.49571	-0.57231
	-1.5384	0.400116	0.330292	0.286999	0.261175	0.231025	0.21829	0.223297	0.219025	0.222698	0.188004	0.143513	0.0515112	-0.0732803	-0.134288	-0.172139	-0.174126	-0.201963	-0.187405	-0.223242	-0.270998	-0.317965	-0.370619	-0.418811	-0.493207	-0.568827
	-1.4661	0.397069	0.327734	0.284495	0.258672	0.228766	0.216331	0.221446	0.217746	0.221256	0.187024	0.142697	0.0511574	-0.0732803	-0.134234	-0.171758	-0.173581	-0.201392	-0.186888	-0.222181	-0.269502	-0.316196	-0.368388	-0.416198	-0.490268	-0.564854
	-1.3938	0.39345	0.324659	0.281502	0.255787	0.226127	0.214045	0.219297	0.216249	0.21965	0.185935	0.141771	0.0507765	-0.0732803	-0.134098	-0.171296	-0.172956	-0.200738	-0.186262	-0.220957	-0.267787	-0.314183	-0.365884	-0.413341	-0.487002	-0.560528
	-1.32149	0.389368	0.321149	0.278182	0.252576	0.223215	0.211514	0.216984	0.214589	0.217909	0.184711	0.140792	0.0503411	-0.0732803	-0.133934	-0.170806	-0.172248	-0.200004	-0.185527	-0.219623	-0.265964	-0.312033	-0.363245	-0.410293	-0.483519	-0.555983
	-1.24919	0.385014	0.317421	0.274617	0.249175	0.22014	0.208875	0.214562	0.21282	0.216113	0.183459	0.139785	0.0499057	-0.0732803	-0.133744	-0.170289	-0.171541	-0.199242	-0.184765	-0.218263	-0.264087	-0.309829	-0.360578	-0.407246	-0.480036	-0.551466
	-1.17689	0.380551	0.313584	0.270998	0.245719	0.217038	0.206181	0.212113	0.211052	0.214344	0.182235	0.138751	0.0494703	-0.0732803	-0.133554	-0.169772	-0.17086	-0.19848	-0.184003	-0.216929	-0.262263	-0.307706	-0.35802	-0.40428	-0.476662	-0.547112
	-1.10459	0.37617	0.309856	0.267461	0.242372	0.214018	0.203596	0.209773	0.209364	0.21263	0.181037	0.137771	0.0490621	-0.0732803	-0.13339	-0.169309	-0.170207	-0.1978	-0.183323	-0.215705	-0.260576	-0.305747	-0.355626	-0.401559	-0.473587	-0.543139
	-1.03228	0.372089	0.3064	0.264168	0.23927	0.211242	0.201201	0.207623	0.207841	0.211052	0.179922	0.136846	0.048654	-0.0732803	-0.133254	-0.168901	-0.169636	-0.197201	-0.182752	-0.214671	-0.259107	-0.30406	-0.353585	-0.399218	-0.470975	-0.539711
	-0.95998	0.36847	0.30338	0.261311	0.236549	0.208793	0.199106	0.205745	0.206562	0.209664	0.178969	0.13603	0.0483002	-0.0732803	-0.133145	-0.168575	-0.1692	-0.196766	-0.182344	-0.213854	-0.25791	-0.302727	-0.351925	-0.397341	-0.468934	-0.536962
	-0.887677	0.365503	0.300958	0.258998	0.234317	0.206834	0.197446	0.204194	0.205555	0.208521	0.178207	0.135322	0.0480009	-0.0732803	-0.133118	-0.168384	-0.168874	-0.196493	-0.182126	-0.21331	-0.257066	-0.301802	-0.350782	-0.396035	-0.467546	-0.535003
	-0.815375	0.363272	0.299244	0.257338	0.232712	0.205392	0.196221	0.203106	0.204902	0.20765	0.177636	0.134724	0.0477832	-0.0732803	-0.133145	-0.168275	-0.168738	-0.196412	-0.182153	-0.213092	-0.256631	-0.301366	-0.350183	-0.395354	-0.466948	-0.533942
	-0.743072	0.361939	0.298346	0.256413	0.231759	0.204548	0.195568	0.202453	0.20463	0.207079	0.177282	0.134288	0.0475927	-0.0732803	-0.133281	-0.16833	-0.168792	-0.196521	-0.182398	-0.213201	-0.256603	-0.301393	-0.350183	-0.3953	-0.467111	-0.533752
	-0.67077	0.361476	0.298264	0.256223	0.231487	0.20433	0.195432	0.202262	0.204711	0.206861	0.177173	0.133989	0.0475111	-0.0732803	-0.133472	-0.168493	-0.168983	-0.196874	-0.182888	-0.213637	-0.256957	-0.30191	-0.3507	-0.395899	-0.468009	-0.534459
	-0.598467	0.361857	0.298972	0.256794	0.231896	0.204711	0.195813	0.202534	0.205201	0.206915	0.177282	0.133853	0.0474567	-0.0732803	-0.133744	-0.168792	-0.169364	-0.197391	-0.183623	-0.214371	-0.257692	-0.30289	-0.351762	-0.397069	-0.469641	-0.535983
	-0.526165	0.363054	0.300414	0.257991	0.232875	0.205609	0.196657	0.203215	0.20599	0.207242	0.177609	0.133826	0.0475111	-0.0732803	-0.134098	-0.169173	-0.169881	-0.198045	-0.18452	-0.215351	-0.258726	-0.304223	-0.353231	-0.398729	-0.471846	-0.538214
	-0.453862	0.364905	0.302427	0.25976	0.234372	0.20697	0.197908	0.204222	0.207079	0.207813	0.178071	0.133934	0.0475927	-0.0732803	-0.134452	-0.169636	-0.170479	-0.198834	-0.185555	-0.216494	-0.260005	-0.305829	-0.355054	-0.400769	-0.47454	-0.541071
	-0.38156	0.367299	0.304985	0.262019	0.236304	0.208711	0.199514	0.205528	0.208385	0.208603	0.178724	0.134152	0.047756	-0.0732803	-0.13486	-0.170153	-0.171187	-0.199732	-0.186697	-0.217827	-0.261502	-0.307706	-0.357204	-0.403191	-0.477723	-0.544554
	-0.309257	0.370211	0.308006	0.264712	0.238617	0.210861	0.201446	0.20716	0.209963	0.209582	0.179541	0.134506	0.0479737	-0.0732803	-0.135268	-0.170697	-0.171949	-0.200684	-0.187976	-0.219297	-0.263161	-0.309856	-0.359653	-0.405994	-0.481424	-0.548745
	-0.236954	0.373694	0.311516	0.267923	0.241392	0.213419	0.203759	0.20912	0.211841	0.210834	0.18052	0.134969	0.0483002	-0.0732803	-0.13573	-0.171296	-0.172792	-0.201718	-0.189364	-0.220957	-0.265066	-0.312278	-0.362456	-0.409205	-0.485723	-0.55367
	-0.164652	0.377776	0.315598	0.271651	0.244658	0.216412	0.20648	0.211433	0.21399	0.212303	0.181718	0.135594	0.0487084	-0.0732803	-0.136193	-0.171949	-0.173745	-0.202861	-0.190888	-0.22278	-0.267216	-0.314999	-0.365612	-0.412824	-0.490513	-0.559221
	-0.0923493	0.382402	0.320169	0.275842	0.248331	0.219759	0.209501	0.214018	0.216385	0.213963	0.183051	0.136329	0.049171	-0.0732803	-0.13671	-0.172656	-0.174779	-0.204085	-0.192521	-0.224739	-0.269529	-0.317938	-0.368987	-0.416715	-0.495601	-0.565017
	-0.0200467	0.387354	0.324986	0.280277	0.252195	0.223297	0.212684	0.216712	0.218861	0.215705	0.184412	0.137091	0.0496336	-0.0732803	-0.137281	-0.173391	-0.17584	-0.205337	-0.194208	-0.226753	-0.271842	-0.320877	-0.372361	-0.420525	-0.500499	-0.57046
	0.0522558	0.392252	0.32972	0.284658	0.25595	0.226753	0.215759	0.219324	0.221229	0.217337	0.185718	0.137799	0.050069	-0.0732803	-0.137826	-0.174099	-0.176901	-0.206507	-0.19584	-0.22863	-0.274019	-0.323571	-0.375408	-0.423926	-0.504771	-0.574895
	0.124558	0.396797	0.334074	0.288658	0.259379	0.229882	0.218562	0.221664	0.223378	0.21878	0.186861	0.138397	0.0504227	-0.0732803	-0.13837	-0.174752	-0.177854	-0.207541	-0.197283	-0.230263	-0.275842	-0.325856	-0.377939	-0.426675	-0.508091	-0.578024
	0.196861	0.400824	0.337884	0.292223	0.262345	0.23263	0.220957	0.223705	0.225256	0.219977	0.187813	0.138887	0.050722	-0.0732803	-0.13886	-0.175323	-0.178697	-0.208412	-0.198562	-0.231651	-0.277311	-0.327707	-0.379926	-0.428797	-0.510513	-0.579929
	0.269164	0.404416	0.341313	0.295407	0.265012	0.235052	0.223106	0.225501	0.226943	0.221038	0.188657	0.139295	0.0509942	-0.0732803	-0.139322	-0.17584	-0.179486	-0.209174	-0.199732	-0.232848	-0.27859	-0.329285	-0.381558	-0.430484	-0.512363	-0.580991
	0.341466	0.407872	0.344578	0.298482	0.267542	0.237392	0.225174	0.227215	0.228549	0.222018	0.189446	0.139676	0.0512118	-0.0732803	-0.139785	-0.17633	-0.180248	-0.209936	-0.200902	-0.234045	-0.279815	-0.330809	-0.383136	-0.432063	-0.513969	-0.581562
	0.413769	0.4113	0.347789	0.301502	0.270046	0.239678	0.227215	0.228902	0.230127	0.222997	0.190208	0.14003	0.0514295	-0.0732803	-0.140248	-0.176874	-0.181065	-0.210698	-0.202099	-0.23527	-0.281094	-0.33236	-0.384742	-0.433614	-0.515438	-0.581698
	0.486071	0.414538	0.350782	0.304359	0.272359	0.241828	0.229066	0.230453	0.231542	0.223841	0.190861	0.140329	0.0515928	-0.0732803	-0.140765	-0.177446	-0.181881	-0.211487	-0.203296	-0.23644	-0.282291	-0.333802	-0.386157	-0.434893	-0.516391	-0.580882
	0.558374	0.417015	0.353041	0.306536	0.274046	0.243352	0.230399	0.231487	0.232521	0.224304	0.191214	0.140384	0.0515928	-0.0732803	-0.141227	-0.177963	-0.182588	-0.212113	-0.204303	-0.237311	-0.283107	-0.334673	-0.386864	-0.435301	-0.516037	-0.578052
	0.630676	0.417831	0.353748	0.307217	0.274373	0.243624	0.230589	0.231515	0.232603	0.224059	0.190997	0.14003	0.0513207	-0.0732803	-0.141635	-0.178289	-0.183024	-0.212385	-0.204875	-0.237501	-0.282999	-0.334401	-0.386157	-0.43394	-0.513234	-0.571847
	0.702979	0.415926	0.351843	0.305502	0.272468	0.241855	0.228929	0.229936	0.231324	0.222671	0.189854	0.139023	0.0506948	-0.0732803	-0.141826	-0.178316	-0.182969	-0.212058	-0.20463	-0.236576	-0.28142	-0.332251	-0.383191	-0.42994	-0.506839	-0.560936
	0.775281	0.410157	0.346347	0.300441	0.267515	0.237283	0.224793	0.226181	0.22814	0.219732	0.187541	0.1372	0.0495792	-0.0732803	-0.141717	-0.177881	-0.182235	-0.210807	-0.203269	-0.234072	-0.277828	-0.327625	-0.377232	-0.422375	-0.495792	-0.544037
	0.847584	0.399572	0.33636	0.291189	0.258726	0.229256	0.217582	0.219732	0.222644	0.214943	0.183786	0.13437	0.0478921	-0.0732803	-0.141254	-0.176847	-0.180656	-0.208494	-0.200521	-0.229664	-0.271787	-0.319924	-0.367626	-0.410593	-0.47922	-0.520173
	0.919887	0.383354	0.321094	0.277094	0.245528	0.217201	0.206779	0.210154	0.214507	0.208004	0.178343	0.130397	0.0455519	-0.0732803	-0.140356	-0.175105	-0.178044	-0.204875	-0.196194	-0.223052	-0.262944	-0.308768	-0.353911	-0.393994	-0.456444	-0.488635
	0.992189	0.360796	0.299951	0.257556	0.227351	0.200684	0.192004	0.197147	0.20346	0.198725	0.171105	0.125172	0.0425586	-0.0732803	-0.138941	-0.172547	-0.174316	-0.19984	-0.190099	-0.214045	-0.251025	-0.293856	-0.335734	-0.372252	-0.427056	-0.448961
	1.06449	0.331408	0.272468	0.232195	0.203895	0.179378	0.17301	0.180466	0.18931	0.186915	0.161962	0.118642	0.0388579	-0.0732803	-0.136982	-0.169146	-0.169391	-0.193283	-0.182099	-0.20248	-0.235868	-0.274998	-0.312877	-0.345122	-0.39081	-0.400933
	1.13679	0.294835	0.238372	0.200738	0.174888	0.153119	0.149608	0.160003	0.171949	0.172547	0.150833	0.110778	0.0344224	-0.0732803	-0.134424	-0.164847	-0.163241	-0.185146	-0.172194	-0.188303	-0.217392	-0.252086	-0.285284	-0.312523	-0.347653	-0.344578
	1.2091	0.250916	0.197446	0.163023	0.140248	0.121771	0.121744	0.135676	0.151323	0.155568	0.13769	0.101553	0.0292795	-0.0732803	-0.131295	-0.159595	-0.155812	-0.175405	-0.160302	-0.171486	-0.195596	-0.22512	-0.25293	-0.274454	-0.297611	-0.279978
	1.2814	0.199541	0.149663	0.119023	0.099893	0.0853077	0.0893894	0.107485	0.127458	0.135948	0.122615	0.0909949	0.0234562	-0.0732803	-0.127567	-0.153445	-0.147105	-0.164085	-0.146479	-0.15203	-0.170507	-0.194208	-0.215922	-0.231079	-0.240875	-0.207432
	1.3537	0.140765	0.0950494	0.0687904	0.0539058	0.0438376	0.0525996	0.0754572	0.100383	0.113798	0.10558	0.079158	0.0169255	-0.0732803	-0.123268	-0.146397	-0.1372	-0.151214	-0.130751	-0.13007	-0.142207	-0.159432	-0.174398	-0.182561	-0.177745	-0.127349
	1.426	0.0746953	0.0337421	0.0124356	0.00242181	-0.00255787	0.0115104	0.0397831	0.0702326	0.089199	0.0866955	0.0660421	0.00976889	-0.0732803	-0.118342	-0.138424	-0.126043	-0.136846	-0.113172	-0.105635	-0.110859	-0.120955	-0.128601	-0.129145	-0.108546	-0.0401368
	1.49831	0.00157826	-0.0340415	-0.0497969	-0.0543684	-0.0536609	-0.0337421	0.000517017	0.0371163	0.0622053	0.0660148	0.0517561	0.00198643	-0.0732803	-0.112873	-0.129608	-0.113771	-0.121009	-0.0938521	-0.0788858	-0.0766001	-0.0790219	-0.0787498	-0.0711306	-0.0336605	0.0536609
	1.57061	-0.0783416	-0.108056	-0.117744	-0.116274	-0.109335	-0.0829403	-0.0421232	0.00117009	0.0329802	0.0436743	0.0363544	-0.00634026	-0.0732803	-0.106886	-0.119975	-0.100383	-0.103784	-0.0728449	-0.0499329	-0.0396198	-0.0337966	-0.0251161	-0.00881649	0.0465043	0.153363
	1.64291	-0.164765	-0.188004	-0.191051	-0.183024	-0.169255	-0.135867	-0.0879472	-0.0374157	0.00163268	0.0197283	0.0198915	-0.0152112	-0.0732803	-0.100356	-0.109553	-0.0859608	-0.0853077	-0.0503139	-0.0189391	-8.16342e-05	0.0144493	0.0320006	0.057416	0.131377	0.257365
	1.71521	-0.257311	-0.273556	-0.269447	-0.25429	-0.233229	-0.19233	-0.136792	-0.0785049	-0.0316741	-0.00565997	0.00247624	-0.0245719	-0.0732803	-0.0933351	-0.0984236	-0.0705592	-0.0656067	-0.0263134	0.0139594	0.0417967	0.0654434	0.0923283	0.127186	0.220004	0.360986
	1.78752	-0.355626	-0.364388	-0.352605	-0.329829	-0.300931	-0.252032	-0.188384	-0.12188	-0.066804	-0.0324088	-0.015837	-0.0343408	-0.0732803	-0.085852	-0.0865867	-0.0542595	-0.04479	-0.00097961	0.0485723	0.0857975	0.118914	0.155268	0.199568	0.309475	0.454267
	1.85982	-0.459247	-0.460036	-0.440117	-0.409259	-0.372089	-0.314727	-0.242508	-0.16735	-0.103567	-0.0603821	-0.0349394	-0.0445178	-0.0732803	-0.0779606	-0.0741238	-0.0371436	-0.0229664	0.0255515	0.0847363	0.131567	0.174235	0.219786	0.272577	0.394021	0.524908
	1.93212	-0.567575	-0.559956	-0.53152	-0.492118	-0.44624	-0.380034	-0.298863	-0.214671	-0.141826	-0.0894711	-0.0547765	-0.0550487	-0.0732803	-0.0696612	-0.0610624	-0.0192657	-0.000217691	0.0531166	0.122125	0.178534	0.230317	0.283842	0.342836	0.466594	0.567385
	2.00442	-0.679333	-0.663006	-0.625699	-0.577453	-0.522622	-0.447274	-0.356905	-0.263406	-0.181228	-0.119404	-0.0751851	-0.0658244	-0.0732531	-0.0609807	-0.0474839	-0.000734708	0.023293	0.0815253	0.160275	0.2258	0.285584	0.344904	0.406702	0.52284	0.586297
	2.07673	-0.791634	-0.766627	-0.720449	-0.663305	-0.599467	-0.515003	-0.415436	-0.312686	-0.221174	-0.149853	-0.0959474	-0.0767633	-0.0731442	-0.0519466	-0.0334156	0.0183677	0.047375	0.110424	0.198398	0.271978	0.337857	0.400089	0.460907	0.561943	0.590161
	2.14903	-0.898874	-0.865867	-0.811335	-0.74581	-0.673482	-0.580474	-0.472335	-0.360905	-0.260549	-0.180031	-0.116574	-0.0875935	-0.0728721	-0.042477	-0.0188847	0.0378511	0.071702	0.139159	0.235134	0.314863	0.384062	0.445886	0.502404	0.584963	0.585861
	2.22133	-0.992291	-0.952861	-0.891445	-0.818873	-0.73947	-0.639332	-0.524091	-0.405395	-0.297475	-0.208684	-0.136302	-0.097825	-0.0721102	-0.0325176	-0.00389123	0.0574977	0.0956481	0.166643	0.268277	0.351354	0.420607	0.479138	0.529507	0.594841	0.578188
	2.29364	-1.06097	-1.0179	-0.952018	-0.874819	-0.790709	-0.685945	-0.566133	-0.442566	-0.329231	-0.233882	-0.153744	-0.106533	-0.070287	-0.0216603	0.0117281	0.0770627	0.118614	0.191623	0.295679	0.379136	0.445695	0.499574	0.543983	0.596855	0.571303
	2.36594	-1.09436	-1.05118	-0.984209	-0.905677	-0.820179	-0.71419	-0.593236	-0.468145	-0.352388	-0.252984	-0.166969	-0.112329	-0.0663958	-0.00925187	0.0284087	0.0967093	0.140411	0.213664	0.316958	0.398674	0.461587	0.511275	0.551439	0.597617	0.569643
	2.43824	-1.08451	-1.04516	-0.980971	-0.904888	-0.821839	-0.718517	-0.600419	-0.477642	-0.363027	-0.262617	-0.173201	-0.112982	-0.058695	0.00606814	0.047375	0.117553	0.162234	0.234208	0.334755	0.41413	0.474104	0.521316	0.55963	0.604338	0.578541
	2.51054	-1.02756	-0.995747	-0.938086	-0.868261	-0.791416	-0.694653	-0.583358	-0.46673	-0.356932	-0.258808	-0.16882	-0.105335	-0.0444906	0.0265583	0.0707496	0.141935	0.186806	0.256767	0.354211	0.432035	0.490894	0.53767	0.576392	0.623495	0.60276
	2.58285	-0.923392	-0.902275	-0.854465	-0.794137	-0.726735	-0.639849	-0.538622	-0.431464	-0.329666	-0.236984	-0.149363	-0.0852533	-0.0201364	0.0554024	0.101771	0.173391	0.218208	0.286264	0.381504	0.459247	0.518894	0.566868	0.607386	0.658597	0.643305
	2.65515	-0.774708	-0.766681	-0.731225	-0.682843	-0.627277	-0.552636	-0.463764	-0.368415	-0.277012	-0.192385	-0.109907	-0.0479465	0.0187214	0.0963828	0.14403	0.215786	0.26044	0.327217	0.421532	0.5002	0.56148	0.611086	0.653346	0.707279	0.694979
	2.72745	-0.585562	-0.592283	-0.570895	-0.536092	-0.49386	-0.432743	-0.357313	-0.274971	-0.195459	-0.1209	-0.0460145	0.0108846	0.0758109	0.152602	0.200303	0.271624	0.315815	0.381694	0.47541	0.554541	0.616529	0.66638	0.70853	0.760858	0.747252
	2.79975	-0.360741	-0.383191	-0.376959	-0.35666	-0.328442	-0.281339	-0.219514	-0.150506	-0.0835662	-0.0205718	0.0444906	0.0932807	0.15271	0.224712	0.270726	0.340605	0.383218	0.4479	0.539384	0.616474	0.676366	0.723497	0.7623	0.80728	0.788341
	2.87206	-0.106397	-0.145037	-0.154425	-0.149146	-0.135105	-0.101907	-0.0533888	0.00236739	0.0564636	0.106723	0.159813	0.197391	0.24727	0.309992	0.352061	0.418729	0.457859	0.519983	0.605726	0.676802	0.730436	0.771171	0.803199	0.835961	0.809702
	2.94436	0.16784	0.113227	0.0882738	0.0785593	0.0784505	0.0979882	0.13369	0.176384	0.217528	0.254127	0.293339	0.316877	0.353122	0.402239	0.437913	0.499193	0.532418	0.589943	0.6654	0.725837	0.769293	0.80045	0.823009	0.841023	0.808124
	3.01666	0.446485	0.377204	0.33753	0.313421	0.299761	0.306101	0.329503	0.35949	0.387681	0.410212	0.434267	0.441668	0.461288	0.493261	0.520445	0.574079	0.599141	0.649835	0.710762	0.756722	0.787035	0.806709	0.818546	0.821839	0.784858
	3.08896	0.708068	0.626923	0.574596	0.537752	0.511901	0.506159	0.518295	0.536391	0.552228	0.561153	0.569807	0.560364	0.56167	0.574705	0.592038	0.63623	0.65155	0.693673	0.737184	0.766273	0.782083	0.789702	0.79079	0.781158	0.743252
	3.16127	0.928997	0.840342	0.779008	0.732422	0.696857	0.681156	0.683904	0.691795	0.696802	0.693537	0.687768	0.662244	0.645427	0.639577	0.646597	0.680557	0.685373	0.717891	0.742871	0.754572	0.755905	0.75196	0.743334	0.723224	0.687115
	3.23357	1.09031	0.999393	0.933732	0.881513	0.839825	0.817294	0.813376	0.813621	0.810138	0.797076	0.779008	0.739415	0.706626	0.683142	0.680258	0.704177	0.698653	0.721456	0.728395	0.723551	0.711524	0.697156	0.680312	0.652094	0.619331
	3.30587	1.18323	1.09512	1.02987	0.976535	0.932698	0.907092	0.899636	0.895146	0.885867	0.865812	0.838301	0.787498	0.741783	0.703006	0.691333	0.706136	0.691224	0.704966	0.695632	0.67604	0.652393	0.629073	0.605535	0.571194	0.542323
	3.37817	1.20995	1.12854	1.06788	1.01746	0.975093	0.949895	0.941841	0.93531	0.922657	0.898248	0.864152	0.80524	0.74962	0.698897	0.679904	0.686816	0.664067	0.669863	0.646842	0.614896	0.581508	0.550922	0.522105	0.48322	0.458022
	3.45048	1.18103	1.10867	1.05548	1.01096	0.972835	0.95063	0.943991	0.937351	0.923011	0.896343	0.858166	0.793974	0.731252	0.671931	0.647332	0.647767	0.619005	0.61808	0.584338	0.542731	0.501533	0.465288	0.432716	0.390484	0.368361
	3.52278	1.11069	1.04837	1.00429	0.967338	0.934984	0.917106	0.912888	0.907146	0.891935	0.86418	0.823825	0.756531	0.689346	0.624311	0.595794	0.591249	0.558133	0.551983	0.51035	0.46175	0.414838	0.374374	0.339544	0.295026	0.275379
	3.59508	1.01286	0.960726	0.926249	0.89735	0.871309	0.85803	0.856152	0.851363	0.835417	0.806954	0.765647	0.696775	0.627223	0.55884	0.527956	0.519955	0.484064	0.47405	0.427083	0.373993	0.323353	0.280196	0.24444	0.198834	0.181228
	3.66738	0.899119	0.856669	0.831635	0.810655	0.790573	0.781348	0.781076	0.776504	0.759416	0.730136	0.688339	0.61895	0.548582	0.478785	0.446811	0.436743	0.399382	0.386837	0.336768	0.281529	0.229066	0.184738	0.149336	0.103866	0.0881921
	3.73969	0.777783	0.744422	0.728259	0.714571	0.699632	0.693537	0.693673	0.688339	0.669346	0.638815	0.596583	0.52733	0.457369	0.387681	0.35568	0.344768	0.306999	0.293094	0.241909	0.186643	0.134098	0.0901241	0.056246	0.0122723	-0.00141499
	3.81199	0.654325	0.629508	0.621508	0.614352	0.603603	0.599603	0.598841	0.591712	0.570079	0.537643	0.494921	0.426212	0.357531	0.289176	0.2581	0.247297	0.210018	0.195732	0.145227	0.0918113	0.0408443	-0.00133336	-0.0325993	-0.0737973	-0.0852805
	3.88429	0.531983	0.515302	0.514867	0.51337	0.505969	0.503112	0.500445	0.490567	0.465777	0.430947	0.387599	0.319788	0.253066	0.187078	0.157663	0.147812	0.111757	0.0979338	0.0496336	-0.000244903	-0.0480281	-0.0871853	-0.114995	-0.152221	-0.161391
	3.95659	0.412634	0.403681	0.410266	0.413804	0.408987	0.40662	0.401259	0.388116	0.35998	0.322509	0.278645	0.211895	0.147948	0.0850084	0.0578514	0.0496608	0.0153744	0.00280277	-0.0418239	-0.0867227	-0.129962	-0.164983	-0.18882	-0.221337	-0.228195
	4.0289	0.297148	0.295625	0.308849	0.316877	0.31421	0.31187	0.303407	0.28689	0.255597	0.215569	0.171486	0.106043	0.0454158	-0.0136329	-0.0381504	-0.0441369	-0.0760286	-0.0866955	-0.126397	-0.165173	-0.202834	-0.232984	-0.252576	-0.280087	-0.284876
	4.1012	0.186044	0.191704	0.211215	0.223351	0.222508	0.220004	0.208467	0.188793	0.154833	0.112791	0.068872	0.00519738	-0.0517561	-0.106043	-0.127621	-0.130887	-0.159976	-0.168166	-0.202045	-0.233855	-0.265338	-0.290182	-0.305557	-0.328169	-0.33119
	4.1735	0.0797022	0.0923011	0.117744	0.133662	0.134424	0.131839	0.117526	0.0952671	0.0592936	0.0160547	-0.0269937	-0.0884915	-0.141091	-0.190072	-0.208494	-0.208711	-0.234671	-0.239977	-0.267461	-0.291951	-0.316986	-0.336496	-0.347898	-0.365912	-0.367463
	4.2458	-0.0213609	-0.00223133	0.0287352	0.0482186	0.0504227	0.0478921	0.0313747	0.00718381	-0.0299053	-0.0733619	-0.114778	-0.173418	-0.220984	-0.264304	-0.279407	-0.276359	-0.29908	-0.301257	-0.322129	-0.339272	-0.357966	-0.372334	-0.380143	-0.393967	-0.39432
	4.31811	-0.116546	-0.0913759	-0.0553752	-0.0326537	-0.0290346	-0.0313203	-0.0494159	-0.0748041	-0.112029	-0.154642	-0.193609	-0.248658	-0.290808	-0.327979	-0.339734	-0.333312	-0.352796	-0.351707	-0.366075	-0.376143	-0.388769	-0.398375	-0.402946	-0.413015	-0.412525
	4.39041	-0.204956	-0.174425	-0.134016	-0.108383	-0.103376	-0.105281	-0.124383	-0.150261	-0.186643	-0.227351	-0.263134	-0.313911	-0.350265	-0.380878	-0.389286	-0.37949	-0.395817	-0.39149	-0.399627	-0.403001	-0.409912	-0.415164	-0.416851	-0.423681	-0.422702
	4.46271	-0.285556	-0.250508	-0.206398	-0.178289	-0.17203	-0.173473	-0.192983	-0.218671	-0.253338	-0.291216	-0.32319	-0.369041	-0.3993	-0.423028	-0.428171	-0.415055	-0.428389	-0.420906	-0.42311	-0.420226	-0.421777	-0.423083	-0.422212	-0.426239	-0.425205
	4.53501	-0.356959	-0.318455	-0.271488	-0.241556	-0.234154	-0.235134	-0.254481	-0.279434	-0.311625	-0.345911	-0.373585	-0.413994	-0.437967	-0.454621	-0.456607	-0.44028	-0.450675	-0.440117	-0.436743	-0.427981	-0.424552	-0.422239	-0.419137	-0.420661	-0.420035
	4.60732	-0.417586	-0.376905	-0.328006	-0.296958	-0.288631	-0.28923	-0.308087	-0.331707	-0.360796	-0.390973	-0.413913	-0.448661	-0.466322	-0.475764	-0.47473	-0.455301	-0.462866	-0.449315	-0.440498	-0.426321	-0.41813	-0.412606	-0.407518	-0.406865	-0.406946
	4.67962	-0.46575	-0.42428	-0.374565	-0.34319	-0.334238	-0.334619	-0.352578	-0.374429	-0.399899	-0.425668	-0.443709	-0.472662	-0.484118	-0.486431	-0.482594	-0.46009	-0.464934	-0.448471	-0.434376	-0.415164	-0.402647	-0.394239	-0.387409	-0.384769	-0.38564
	4.75192	-0.499683	-0.459029	-0.409695	-0.378864	-0.369585	-0.369885	-0.386674	-0.406348	-0.42779	-0.449015	-0.462104	-0.485397	-0.491002	-0.486431	-0.480063	-0.454594	-0.456798	-0.437532	-0.418484	-0.39481	-0.378538	-0.367653	-0.359299	-0.354701	-0.355925
	4.82422	-0.517887	-0.479737	-0.432008	-0.402565	-0.393368	-0.39364	-0.40896	-0.426103	-0.443301	-0.4599	-0.468254	-0.486213	-0.486594	-0.475574	-0.466948	-0.438757	-0.438539	-0.416688	-0.393286	-0.365993	-0.346809	-0.333857	-0.324197	-0.31723	-0.317829
	4.89653	-0.519357	-0.485288	-0.440444	-0.413232	-0.404443	-0.404797	-0.418266	-0.432498	-0.445287	-0.457369	-0.461288	-0.474485	-0.470322	-0.453641	-0.443138	-0.412634	-0.410429	-0.386456	-0.359762	-0.329938	-0.308795	-0.294264	-0.283325	-0.273257	-0.271706
	4.96883	-0.503846	-0.475329	-0.43443	-0.410157	-0.402157	-0.402593	-0.413804	-0.424743	-0.432988	-0.440797	-0.440661	-0.449804	-0.441859	-0.420715	-0.408797	-0.376579	-0.372987	-0.347653	-0.319054	-0.288005	-0.265883	-0.250073	-0.237855	-0.223542	-0.218208
	5.04113	-0.472036	-0.450185	-0.414185	-0.393341	-0.386375	-0.386756	-0.3953	-0.402565	-0.406239	-0.410103	-0.406375	-0.412253	-0.401314	-0.377096	-0.364333	-0.331108	-0.326918	-0.301121	-0.272168	-0.241093	-0.218807	-0.202017	-0.188357	-0.168874	-0.158479
	5.11343	-0.425505	-0.411028	-0.380551	-0.363408	-0.357639	-0.357748	-0.363136	-0.366374	-0.365476	-0.365721	-0.358891	-0.362401	-0.349394	-0.323544	-0.310482	-0.277175	-0.273121	-0.247733	-0.219814	-0.189745	-0.167922	-0.150343	-0.135241	-0.110206	-0.0942603
	5.18574	-0.366565	-0.359735	-0.335108	-0.321584	-0.317149	-0.31655	-0.318428	-0.317258	-0.31187	-0.308768	-0.299353	-0.301366	-0.287243	-0.261229	-0.248467	-0.215895	-0.212657	-0.18833	-0.162534	-0.134315	-0.113444	-0.0954576	-0.0791035	-0.0488172	-0.0276196
	5.25804	-0.298046	-0.298672	-0.279896	-0.269774	-0.266536	-0.264794	-0.262808	-0.257039	-0.247161	-0.241011	-0.229555	-0.230861	-0.216603	-0.19184	-0.17984	-0.14871	-0.146833	-0.124057	-0.101172	-0.07543	-0.0560283	-0.0381504	-0.021116	0.0134152	0.0388035
	5.33034	-0.223025	-0.230617	-0.21731	-0.210235	-0.207841	-0.204521	-0.198507	-0.187895	-0.173718	-0.164792	-0.15184	-0.153227	-0.139758	-0.117499	-0.106669	-0.0774981	-0.0774164	-0.0564364	-0.0369531	-0.0143948	0.00299325	0.0200548	0.0370075	0.0741238	0.10207
	5.40265	-0.144792	-0.158561	-0.150044	-0.145472	-0.14354	-0.138288	-0.128138	-0.112574	-0.0943963	-0.0830492	-0.0691714	-0.0713483	-0.0594297	-0.0408443	-0.0314292	-0.00468036	-0.00658516	0.0124084	0.0280822	0.0468036	0.0615794	0.0770355	0.0929813	0.130587	0.159214
	5.47495	-0.066804	-0.0856071	-0.0810083	-0.07826	-0.0763552	-0.0687632	-0.0545861	-0.0342319	-0.0125989	0.000925187	0.0150751	0.0115104	0.0211705	0.0352115	0.0429396	0.0669945	0.0628583	0.0798382	0.0914303	0.105662	0.117172	0.130207	0.144139	0.180031	0.207405
	5.54725	0.00751035	-0.0150751	-0.0132247	-0.0115376	-0.00922466	0.000870765	0.0188575	0.0436199	0.0680557	0.0832669	0.0971719	0.091648	0.0983964	0.107295	0.113118	0.134397	0.127921	0.142833	0.150071	0.159323	0.167024	0.176847	0.187895	0.21995	0.244304
	5.61955	0.0747497	0.0498241	0.0501506	0.0515928	0.0547221	0.0674026	0.0888452	0.117336	0.143731	0.160057	0.173119	0.165146	0.168575	0.17203	0.17584	0.194317	0.185473	0.198262	0.201011	0.205011	0.208494	0.214562	0.222099	0.248494	0.268386
	5.69186	0.131812	0.106124	0.106206	0.108193	0.112492	0.127649	0.151948	0.183269	0.210671	0.227406	0.239134	0.228358	0.228304	0.226263	0.228004	0.243841	0.232685	0.243324	0.241556	0.240304	0.239542	0.241556	0.245229	0.26474	0.279216
	5.76416	0.17633	0.151377	0.152384	0.155622	0.161418	0.178806	0.20512	0.238236	0.265692	0.282073	0.29206	0.278264	0.274835	0.267379	0.267243	0.280631	0.267243	0.275842	0.269828	0.263597	0.258808	0.256821	0.256685	0.268658	0.27723
	5.83646	0.206997	0.184085	0.186942	0.192058	0.199432	0.218725	0.246182	0.279869	0.306346	0.32172	0.329584	0.312713	0.306183	0.293774	0.291978	0.303244	0.287869	0.294618	0.284876	0.274373	0.265991	0.260359	0.256794	0.261257	0.263951
	5.90876	0.223732	0.203759	0.209092	0.216494	0.225446	0.246209	0.273828	0.30689	0.331489	0.345177	0.350619	0.330863	0.32153	0.304931	0.301802	0.311407	0.294264	0.29957	0.286808	0.273039	0.261746	0.253093	0.24659	0.244141	0.241365
	5.98107	0.227651	0.211133	0.219269	0.229093	0.239433	0.261093	0.287978	0.319326	0.341176	0.352605	0.35549	0.33304	0.321421	0.301448	0.297448	0.305747	0.287434	0.291625	0.27674	0.260848	0.247542	0.236576	0.227868	0.219514	0.211977
	6.05337	0.220793	0.207841	0.218725	0.230807	0.242181	0.264168	0.289502	0.318156	0.336632	0.34534	0.345666	0.320795	0.30738	0.285039	0.280522	0.288005	0.269066	0.272577	0.256495	0.239624	0.225202	0.212848	0.202752	0.189691	0.178425
	6.12567	0.205637	0.196058	0.209337	0.223378	0.235324	0.256984	0.280087	0.305312	0.319979	0.325639	0.323544	0.296495	0.28191	0.257964	0.25342	0.260549	0.241556	0.244794	0.228494	0.211705	0.196983	0.184167	0.173418	0.157119	0.143132
	6.19797	0.184765	0.178044	0.193283	0.208766	0.220766	0.241474	0.261882	0.283135	0.29372	0.296387	0.291897	0.263107	0.247896	0.223052	0.218834	0.226099	0.207596	0.210834	0.19516	0.179459	0.1652	0.152656	0.141962	0.123866	0.108274
	6.27028	0.160411	0.156003	0.172602	0.189038	0.200466	0.219814	0.237175	0.254263	0.260658	0.260413	0.253828	0.223623	0.208412	0.183269	0.179568	0.18735	0.169745	0.173255	0.158996	0.145118	0.131894	0.120274	0.110179	0.0915936	0.0755116
	6.34258	0.134424	0.131839	0.149091	0.165962	0.176411	0.194153	0.208222	0.221065	0.223406	0.220494	0.212222	0.180929	0.166126	0.141336	0.138316	0.146833	0.130397	0.134424	0.122098	0.110587	0.0988046	0.0885187	0.0795389	0.0614978	0.0459056
	6.41488	0.108193	0.106914	0.124274	0.141173	0.150234	0.166262	0.176956	0.185799	0.184357	0.17916	0.169636	0.137526	0.123295	0.0996209	0.0973352	0.106778	0.0917024	0.0962739	0.0862057	0.077362	0.0673482	0.0586133	0.0510486	0.0344768	0.0200548
	6.48718	0.082641	0.0822056	0.0992672	0.115839	0.123268	0.137554	0.144982	0.150207	0.14539	0.138397	0.128057	0.095512	0.0819607	0.0600011	0.0583957	0.0689265	0.0551031	0.0603549	0.0527629	0.0466403	0.0384497	0.031402	0.025361	0.0109662	-0.00182316
	6.55949	0.0583957	0.0584229	0.0748858	0.0908861	0.096546	0.109145	0.113608	0.115676	0.108029	0.0998386	0.0890357	0.0565181	0.0438648	0.0238916	0.0228304	0.0344768	0.0218235	0.0278373	0.0226127	0.0192112	0.0127077	0.0074015	0.00291162	-0.00887092	-0.0197283
	6.63179	0.0358646	0.0360279	0.0516744	0.06694	0.0708585	0.0818791	0.0837567	0.0832124	0.0733619	0.0645454	0.0536337	0.0216058	0.0100138	-0.00783688	-0.00840832	0.00435382	-0.0074015	-0.000625862	-0.00370075	-0.00462594	-0.00952399	-0.0132519	-0.0161636	-0.0251161	-0.0339598
	6.70409	0.0152656	0.0152928	0.0300686	0.0444634	0.0467764	0.0563548	0.0561371	0.0534976	0.0421505	0.0331979	0.0225855	-0.0085988	-0.0189663	-0.0346673	-0.0347762	-0.0210888	-0.0321367	-0.0246807	-0.025878	-0.0246535	-0.0281094	-0.0304223	-0.0318918	-0.0380415	-0.0448716
	6.77639	-0.003347	-0.00348306	0.0103675	0.0237555	0.0246263	0.0328986	0.031157	0.0269665	0.014803	0.00609535	-0.00378238	-0.0337693	-0.0427491	-0.0564092	-0.0561915	-0.0417423	-0.0522459	-0.0442457	-0.0440008	-0.0409259	-0.0431301	-0.0443002	-0.0445723	-0.0479465	-0.052899
	6.8487	-0.0197555	-0.0202181	-0.00734708	0.00503411	0.00465315	0.011837	0.00911582	0.00383681	-0.00846274	-0.0165445	-0.0253882	-0.0540146	-0.0614705	-0.0731987	-0.0727905	-0.0577426	-0.0679469	-0.0594841	-0.0582052	-0.0536609	-0.0548582	-0.0551303	-0.05445	-0.0552663	-0.0585317
	6.921	-0.0339054	-0.0348306	-0.0229392	-0.0115376	-0.0129798	-0.00663958	-0.00987774	-0.0158098	-0.0276196	-0.0348034	-0.0424226	-0.0695251	-0.07543	-0.0853894	-0.0849268	-0.0694435	-0.0794845	-0.0707496	-0.0687632	-0.0631849	-0.0636202	-0.0632665	-0.0617971	-0.0604093	-0.0622869
	6.9933	-0.0456879	-0.0471846	-0.0363544	-0.0259052	-0.0282182	-0.0224766	-0.0257692	-0.0320006	-0.0428579	-0.0489261	-0.0551847	-0.0806274	-0.08509	-0.0934439	-0.0930358	-0.0772532	-0.0872942	-0.0784232	-0.0760286	-0.0697972	-0.0697428	-0.0690353	-0.0669672	-0.0637835	-0.0645726
	7.0656	-0.0551575	-0.05728	-0.0475655	-0.0379871	-0.0410892	-0.0356197	-0.0386402	-0.0448172	-0.0544228	-0.0592664	-0.0640284	-0.087784	-0.0909405	-0.0978794	-0.0976345	-0.0817158	-0.0918385	-0.0829948	-0.0804641	-0.0739878	-0.0735796	-0.0727089	-0.0702598	-0.0657427	-0.0656339
	7.13791	-0.0622053	-0.0651441	-0.0565453	-0.0477832	-0.0515112	-0.0460961	-0.0485451	-0.05445	-0.0626406	-0.0660965	-0.0694707	-0.0915936	-0.0934167	-0.0992672	-0.0992944	-0.0833485	-0.0936616	-0.0849268	-0.082505	-0.0760559	-0.0754844	-0.0746953	-0.0719469	-0.0665319	-0.0658516
	7.21021	-0.06694	-0.0708041	-0.0633209	-0.0553208	-0.0596202	-0.0540146	-0.0556745	-0.0610624	-0.0678108	-0.0698517	-0.0719197	-0.0924643	-0.0930902	-0.0981515	-0.0985053	-0.0826138	-0.0932807	-0.0846547	-0.082505	-0.0764096	-0.0757565	-0.0752123	-0.0723007	-0.0663142	-0.0653074
	7.28251	-0.0693618	-0.0742871	-0.0679741	-0.0606814	-0.0654706	-0.0594569	-0.0602732	-0.0649536	-0.070287	-0.0709401	-0.0718653	-0.0909133	-0.0904235	-0.0950766	-0.0957025	-0.0800287	-0.0911854	-0.0826138	-0.0808451	-0.0753484	-0.0747497	-0.0745048	-0.071566	-0.065389	-0.0642461
	7.35481	-0.069634	-0.0757293	-0.0705592	-0.0639468	-0.0691986	-0.062559	-0.0625046	-0.066423	-0.0704231	-0.0697156	-0.0696884	-0.0873758	-0.0860424	-0.0905323	-0.0914031	-0.0760014	-0.0876751	-0.079158	-0.0779334	-0.0731714	-0.0727361	-0.0727905	-0.0699877	-0.0638924	-0.0628039
	7.42712	-0.0679196	-0.0752939	-0.0712122	-0.0652801	-0.0709129	-0.063593	-0.0626406	-0.0658516	-0.0684639	-0.0666135	-0.0657972	-0.0823689	-0.0803825	-0.0848996	-0.0860696	-0.0710217	-0.083158	-0.0746681	-0.0740422	-0.0701238	-0.0699333	-0.070287	-0.0676747	-0.0618787	-0.0611168
	7.49942	-0.0644638	-0.0732259	-0.0701238	-0.0648448	-0.0707768	-0.0628039	-0.0609535	-0.0634298	-0.0647359	-0.0619876	-0.0605454	-0.0762463	-0.0738517	-0.0786137	-0.0800559	-0.065389	-0.0779334	-0.0694979	-0.0694707	-0.066423	-0.0665047	-0.0671849	-0.064872	-0.0594569	-0.0591304
	7.57172	-0.0595385	-0.0696884	-0.0675387	-0.0628039	-0.0689809	-0.0603821	-0.0577698	-0.0594841	-0.0596746	-0.0562187	-0.0543139	-0.0694707	-0.0669128	-0.0719469	-0.0736612	-0.0594297	-0.0723279	-0.0638924	-0.0644094	-0.0622869	-0.0626134	-0.0636475	-0.0617154	-0.056763	-0.0569262
	7.64402	-0.0535792	-0.0649808	-0.0637019	-0.0593753	-0.0658244	-0.0566541	-0.0532527	-0.0542867	-0.0534976	-0.0496608	-0.0474567	-0.0622597	-0.0598651	-0.0653074	-0.0671577	-0.053416	-0.0664774	-0.0580691	-0.0591032	-0.057797	-0.0583957	-0.0596746	-0.0582324	-0.0538241	-0.0544772
	7.71633	-0.0468308	-0.0594025	-0.0588582	-0.0548582	-0.061525	-0.0519193	-0.0477288	-0.0482458	-0.0466403	-0.0425586	-0.0402457	-0.0549398	-0.0529534	-0.0589127	-0.0608719	-0.0475383	-0.060627	-0.0521915	-0.0537697	-0.0531166	-0.0539602	-0.055484	-0.0545316	-0.0506948	-0.0518921
	7.78863	-0.0395926	-0.0532799	-0.0532527	-0.0494975	-0.0563548	-0.0464499	-0.0414702	-0.041579	-0.0393205	-0.0352115	-0.0329802	-0.047756	-0.0462866	-0.0529534	-0.0548854	-0.0420144	-0.0549398	-0.0463954	-0.0484907	-0.0484091	-0.0493887	-0.0511302	-0.0506404	-0.0474023	-0.049171
	7.86093	-0.0321911	-0.0468036	-0.0471846	-0.0435382	-0.0505316	-0.0404633	-0.0348306	-0.0345857	-0.0318101	-0.0278917	-0.0259052	-0.0408987	-0.0400008	-0.0475927	-0.0493615	-0.0368714	-0.0496064	-0.0408987	-0.0434022	-0.0437287	-0.0448716	-0.0466948	-0.0466403	-0.0439736	-0.0462866
	7.93323	-0.0249256	-0.0402457	-0.0408443	-0.0372252	-0.0442729	-0.0342047	-0.0280277	-0.0275379	-0.0243542	-0.0207895	-0.0191296	-0.0345041	-0.0342864	-0.0428579	-0.0443818	-0.0322727	-0.0447627	-0.0357558	-0.0385585	-0.0392388	-0.0404361	-0.0422321	-0.0425586	-0.0405178	-0.0432389
	8.00554	-0.0180412	-0.0337966	-0.0345313	-0.0308033	-0.0378511	-0.0279461	-0.0213065	-0.0206807	-0.0172248	-0.0141227	-0.012871	-0.0287624	-0.0291978	-0.0388307	-0.0400008	-0.028191	-0.0404089	-0.0311026	-0.0340687	-0.0349394	-0.0360823	-0.0378511	-0.0385041	-0.0371163	-0.0399735
	8.07784	-0.0116737	-0.0276196	-0.0283815	-0.0244086	-0.0314564	-0.021878	-0.0148846	-0.0142043	-0.010558	-0.00805457	-0.00721102	-0.0236739	-0.024844	-0.0355109	-0.0362728	-0.0246535	-0.0365449	-0.0269937	-0.029987	-0.0309394	-0.031919	-0.0335517	-0.0345041	-0.0337421	-0.0365993
	8.15014	-0.00585045	-0.0218508	-0.0225855	-0.0182588	-0.0253338	-0.0161364	-0.00892534	-0.00821784	-0.0045443	-0.00272114	-0.00228576	-0.0193473	-0.0212521	-0.0330074	-0.0331707	-0.0217147	-0.0333067	-0.0234562	-0.0263134	-0.0271842	-0.0279733	-0.0294972	-0.0306945	-0.030504	-0.0331435
	8.22244	-0.000680285	-0.0164901	-0.0171704	-0.0124356	-0.0195922	-0.0108573	-0.00353748	-0.00288441	0.000680285	0.00185037	0.00187759	-0.0158098	-0.0184221	-0.0311843	-0.03064	-0.0193473	-0.03064	-0.0204358	-0.0230753	-0.0237283	-0.0242726	-0.0256331	-0.0270481	-0.0273475	-0.0295788
	8.29475	0.00389123	-0.0115648	-0.0122723	-0.00710217	-0.0143132	-0.00614978	0.00117009	0.00176874	0.0050069	0.00560555	0.0052518	-0.0130343	-0.0161908	-0.0298781	-0.0286536	-0.0174969	-0.0284631	-0.0179595	-0.0202453	-0.0205718	-0.0208439	-0.0220412	-0.0235923	-0.0242454	-0.0259597
	8.36705	0.00791852	-0.00710217	-0.00783688	-0.00228576	-0.00960562	-0.00206807	0.00514295	0.00568718	0.00843553	0.00854438	0.0078913	-0.010939	-0.0143948	-0.0289529	-0.0271026	-0.0160819	-0.0267488	-0.0159459	-0.0177963	-0.0177146	-0.0176874	-0.0187487	-0.0203541	-0.0211705	-0.0222861
	8.43935	0.0114016	-0.00304768	-0.00389123	0.00198643	-0.00546949	0.00138778	0.00840832	0.00881649	0.0110478	0.0106397	0.00976889	-0.00944235	-0.0130887	-0.0282726	-0.0259052	-0.0149935	-0.0253882	-0.014286	-0.0156193	-0.0151023	-0.0148302	-0.0157282	-0.017252	-0.0180684	-0.0185582
	8.51166	0.014422	0.000571439	-0.000408171	0.0057416	-0.00187759	0.00424498	0.0109662	0.0112927	0.0128982	0.0120546	0.011075	-0.00840832	-0.0123812	-0.027674	-0.0249256	-0.0140955	-0.0242454	-0.0129254	-0.0137418	-0.0126805	-0.0122179	-0.0129254	-0.0143132	-0.0149391	-0.014803
	8.58396	0.0170071	0.00386402	0.00274835	0.00892534	0.0011973	0.00663958	0.0129798	0.0132247	0.0141227	0.013007	0.0118914	-0.00767361	-0.011973	-0.0270481	-0.0240549	-0.0132519	-0.0232113	-0.0117009	-0.0120546	-0.0103403	-0.00976889	-0.0102587	-0.011456	-0.0116737	-0.0109934
	8.65626	0.0192929	0.00693891	0.00565997	0.0117009	0.00383681	0.00862601	0.0146125	0.0147486	0.0149391	0.0136329	0.0124356	-0.00707496	-0.0117825	-0.0262318	-0.0231025	-0.0123268	-0.0220957	-0.0105308	-0.0104492	-0.00802736	-0.00742871	-0.0076464	-0.00865322	-0.00838111	-0.00712939
	8.72856	0.0213882	0.00976889	0.0083539	0.0140683	0.00614978	0.0102587	0.0159459	0.0159459	0.0154833	0.0141227	0.012871	-0.0064491	-0.011837	-0.0251161	-0.0219596	-0.0112111	-0.0207623	-0.00925187	-0.00876207	-0.0057416	-0.00506132	-0.00503411	-0.00587766	-0.00497969	-0.00321094
	8.80087	0.023293	0.0124356	0.0108846	0.0161364	0.00819063	0.0115921	0.017116	0.0169527	0.0159459	0.0146125	0.0134424	-0.00565997	-0.0117825	-0.0235106	-0.0205718	-0.00982331	-0.0191024	-0.00772804	-0.00696612	-0.00340142	-0.00266672	-0.00244903	-0.00315652	-0.00146942	0.000707496
	8.87317	0.0250073	0.0149391	0.0132792	0.0180139	0.010041	0.0127621	0.0182044	0.0179051	0.0164357	0.0153472	0.0142316	-0.00457151	-0.011456	-0.0213882	-0.0188303	-0.00802736	-0.0170615	-0.00593208	-0.0050069	-0.00100682	-0.000136057	8.16342e-05	-0.000435382	0.00209528	0.00459873
	8.94547	0.0265039	0.0171976	0.0155105	0.0197555	0.0117281	0.0138234	0.0192929	0.0188031	0.0170888	0.0163813	0.0153472	-0.00307489	-0.0108029	-0.0187214	-0.016735	-0.00579603	-0.0146397	-0.00394565	-0.0028572	0.00152384	0.00236739	0.00263951	0.00231297	0.00565997	0.00829948
	9.01777	0.0277828	0.0191568	0.0175786	0.0213337	0.0133336	0.014803	0.0204085	0.0198099	0.0180139	0.0177418	0.0168439	-0.00117009	-0.00949678	-0.0155649	-0.014286	-0.00315652	-0.0119186	-0.00176874	-0.000544228	0.00413613	0.00487084	0.00511574	0.0050069	0.00919745	0.0117009
	9.09008	0.0287897	0.0208167	0.0193473	0.0226943	0.0148302	0.015701	0.0215786	0.0209528	0.019184	0.0194017	0.0187214	0.00108846	-0.00756477	-0.0120546	-0.0115104	-0.000163268	-0.00895255	0.000625862	0.00185037	0.00677564	0.00729265	0.00751035	0.00751035	0.0125717	0.0147758
	9.16238	0.0294155	0.0221229	0.0208167	0.0238372	0.0162452	0.0165173	0.0228031	0.0222045	0.0206262	0.0213609	0.0209528	0.00364633	-0.00514295	-0.00827226	-0.00846274	0.00312931	-0.00587766	0.00318373	0.00427219	0.00927909	0.0095512	0.00971447	0.00985053	0.0155649	0.0173609
	9.23468	0.0296332	0.0230208	0.0219324	0.0247896	0.0174969	0.0172248	0.0240549	0.0235106	0.0222045	0.0234834	0.0234562	0.00636747	-0.00217691	-0.00443546	-0.00522459	0.00655795	-0.00282999	0.00579603	0.00658516	0.0115921	0.0115921	0.0116737	0.0119186	0.0180684	0.0194561
	9.30698	0.0293883	0.0234562	0.0226399	0.0254971	0.018531	0.0178235	0.0251978	0.024844	0.0238916	0.025742	0.0260685	0.00914303	0.000925187	-0.000707496	-0.00195922	0.00993216	0.000163268	0.00838111	0.00862601	0.0136601	0.0133336	0.0133336	0.0135785	0.0200548	0.0209528
	9.37929	0.0286264	0.0234562	0.0228576	0.025878	0.0192385	0.0182588	0.0261774	0.0260957	0.0254971	0.0278917	0.0285992	0.0117825	0.00402729	0.00277556	0.0011973	0.0130343	0.00293883	0.0107485	0.0103403	0.0154289	0.0146942	0.0145581	0.0148302	0.0213882	0.0217963
	9.45159	0.0273475	0.0229664	0.0225855	0.0258236	0.0195378	0.018531	0.0269393	0.0271842	0.0269665	0.0298509	0.0309121	0.0141771	0.00707496	0.00587766	0.00402729	0.0157826	0.00533343	0.0127894	0.0116465	0.016735	0.0155377	0.0152656	0.0155921	0.0220412	0.0219324
	9.52389	0.0256059	0.0219324	0.0218508	0.0252794	0.0194289	0.0185854	0.0274291	0.0280277	0.0281638	0.0314564	0.0328714	0.016218	0.00985053	0.00851717	0.00642189	0.0180139	0.00726544	0.0143676	0.0124356	0.0174969	0.0158642	0.0154561	0.0157826	0.0220412	0.0213337
	9.59619	0.0234834	0.0204085	0.0206534	0.0242181	0.0189119	0.0184221	0.0275651	0.0285448	0.0289801	0.0326809	0.0343136	0.0177418	0.0121363	0.0105036	0.00821784	0.0196194	0.0085988	0.0154017	0.0127349	0.0177146	0.015701	0.0151295	0.0154561	0.0213065	0.0200276
	9.6685	0.0210072	0.0184221	0.019048	0.0227759	0.0179323	0.0179595	0.0272658	0.0286536	0.0293339	0.0333884	0.0351843	0.018667	0.013769	0.0117009	0.00933351	0.0205174	0.00925187	0.0157826	0.01249	0.0173337	0.0150479	0.0143132	0.0146125	0.019946	0.0180684
	9.7408	0.0182316	0.0160819	0.0170888	0.0209528	0.0165717	0.0171976	0.0265039	0.0282726	0.0291434	0.03347	0.0353476	0.0189936	0.0146669	0.0120819	0.00974168	0.0207623	0.00919745	0.0155377	0.0117553	0.0163813	0.013905	0.0129798	0.0132792	0.0179867	0.0155921
	9.8131	0.0152384	0.0134424	0.0148302	0.0187759	0.0148574	0.0161636	0.0252522	0.0274291	0.0283543	0.0328986	0.0348306	0.0186398	0.0148574	0.0116465	0.00938793	0.0202725	0.00846274	0.0146942	0.0105308	0.0148846	0.012354	0.0112383	0.0115104	0.0154561	0.0126805
	9.8854	0.0120819	0.0106124	0.0123812	0.0163813	0.0127894	0.014803	0.0235651	0.0260957	0.0269937	0.0316469	0.0336333	0.017633	0.0145309	0.0103948	0.0083539	0.0189663	0.00699333	0.0133064	0.00889813	0.0129526	0.010422	0.00911582	0.00938793	0.0125172	0.00941514
	9.95771	0.00892534	0.00770083	0.00976889	0.0138234	0.0105036	0.0131431	0.0215514	0.024327	0.0251161	0.0297693	0.0318373	0.0159731	0.0136329	0.00838111	0.00658516	0.0169527	0.00492526	0.0113744	0.00688448	0.0105852	0.00816342	0.006694	0.00693891	0.00927909	0.00598651
	10.03	0.00587766	0.00478921	0.00704775	0.0111839	0.00802736	0.0111839	0.0192929	0.0221229	0.0228031	0.0273202	0.0294699	0.013769	0.0121363	0.0057416	0.00416334	0.0143132	0.00231297	0.00903418	0.00451709	0.00786409	0.00563276	0.0040545	0.00424498	0.00585045	0.00247624
	10.1023	0.00302046	0.00198643	0.00427219	0.00857159	0.0054967	0.00895255	0.0167622	0.0195922	0.0201636	0.0243542	0.02664	0.0110206	0.0100138	0.00253066	0.00125172	0.0112111	-0.000734708	0.00636747	0.00182316	0.00489805	0.00296604	0.00127894	0.0014422	0.00234018	-0.000952399
	10.1746	0.000353748	-0.000680285	0.00157826	0.00601372	0.00299325	0.00650352	0.0139867	0.0168166	0.0172248	0.0210344	0.0234018	0.0078913	0.00737429	-0.00108846	-0.00201364	0.00775525	-0.00410892	0.00342864	-0.00108846	0.00176874	0.000244903	-0.00152384	-0.00141499	-0.00111567	-0.00421777
	10.2469	-0.00209528	-0.00318373	-0.00100682	0.0035919	0.000517017	0.00400008	0.0110206	0.0139322	0.0140955	0.0174697	0.0198915	0.00448988	0.00432661	-0.00497969	-0.0054967	0.00410892	-0.0076464	0.000299325	-0.00408171	-0.00133336	-0.00247624	-0.00432661	-0.00416334	-0.00438103	-0.0071566
	10.3192	-0.00427219	-0.00544228	-0.00342864	0.00133336	-0.00193201	0.0014422	0.00797294	0.010939	0.0108573	0.0138234	0.0161908	0.000952399	0.000952399	-0.00900697	-0.00908861	0.000326537	-0.0112927	-0.00291162	-0.00710217	-0.00432661	-0.00508853	-0.00702054	-0.00674843	-0.00734708	-0.00976889
	10.3915	-0.00609535	-0.0074015	-0.00560555	-0.000707496	-0.00424498	-0.00114288	0.00503411	0.00797294	0.00756477	0.0101771	0.0124356	-0.00261229	-0.00269393	-0.0130343	-0.0126533	-0.00340142	-0.0148574	-0.00612256	-0.010041	-0.0071566	-0.00761919	-0.00952399	-0.00911582	-0.00993216	-0.0119458
	10.4638	-0.0076464	-0.00911582	-0.00753756	-0.00247624	-0.00631304	-0.00367354	0.00225855	0.00517017	0.00432661	0.00666679	0.00881649	-0.00609535	-0.00653074	-0.0168711	-0.0160547	-0.00696612	-0.0182588	-0.00922466	-0.0127349	-0.00974168	-0.00990495	-0.0117553	-0.0112111	-0.0120546	-0.0136057
	10.5361	-0.00887092	-0.0105036	-0.00919745	-0.00394565	-0.008109	-0.00598651	-0.000244903	0.00258508	0.00127894	0.00337421	0.00546949	-0.00938793	-0.0104492	-0.0204358	-0.0192657	-0.0102587	-0.0213609	-0.0120819	-0.0151295	-0.0120274	-0.011837	-0.0136601	-0.0129798	-0.0137145	-0.0148302
	10.6084	-0.00976889	-0.0116193	-0.0104764	-0.00511574	-0.00960562	-0.00800015	-0.00250345	0.000244903	-0.00152384	0.00038096	0.00242181	-0.012354	-0.0142043	-0.0236195	-0.0221229	-0.0132247	-0.0240821	-0.0145853	-0.0171432	-0.0139322	-0.0134424	-0.0152384	-0.0143948	-0.0148302	-0.0155921
	10.6807	-0.0102859	-0.0124356	-0.0114288	-0.00601372	-0.0108029	-0.00971447	-0.00446267	-0.00179595	-0.00391844	-0.00225855	-0.000272114	-0.0149663	-0.017633	-0.0263406	-0.0245447	-0.0157826	-0.0263678	-0.0166806	-0.018667	-0.0154561	-0.0146669	-0.0164085	-0.0154017	-0.0154289	-0.015837
	10.753	-0.0105036	-0.0129798	-0.0120274	-0.00661237	-0.0116737	-0.0110478	-0.00604093	-0.00345585	-0.00593208	-0.00448988	-0.00263951	-0.0171704	-0.020463	-0.0285448	-0.0264495	-0.0178779	-0.028191	-0.0182861	-0.0197011	-0.0165445	-0.0154833	-0.0171432	-0.0160275	-0.0155649	-0.0156466
	10.8253	-0.0103675	-0.0131975	-0.0122723	-0.00691169	-0.0122179	-0.0120274	-0.00729265	-0.00478921	-0.00748313	-0.00628583	-0.0045443	-0.0188847	-0.0226127	-0.030123	-0.0278373	-0.0194289	-0.0294972	-0.0193745	-0.0203269	-0.017252	-0.0158642	-0.0174153	-0.0162724	-0.0152656	-0.0150207
	10.8976	-0.00990495	-0.0130615	-0.0121907	-0.00702054	-0.0124084	-0.0127077	-0.00813621	-0.00576882	-0.00857159	-0.00756477	-0.00590487	-0.0201364	-0.0241637	-0.0311298	-0.0286536	-0.0204085	-0.0302046	-0.019946	-0.020599	-0.0174969	-0.0158642	-0.0173064	-0.0161908	-0.0145581	-0.0140411
	10.9699	-0.00914303	-0.0126261	-0.0118097	-0.00696612	-0.0122723	-0.0131159	-0.00857159	-0.00642189	-0.00919745	-0.00829948	-0.00677564	-0.02098	-0.0250345	-0.031538	-0.0290618	-0.0208167	-0.0303135	-0.0200548	-0.020463	-0.0173064	-0.0155105	-0.0168166	-0.0157826	-0.0135513	-0.0127894
	11.0422	-0.008109	-0.0119458	-0.0111295	-0.00666679	-0.0118642	-0.0132519	-0.00862601	-0.00674843	-0.00938793	-0.00851717	-0.00710217	-0.0213609	-0.025225	-0.0313747	-0.0290618	-0.0207351	-0.0299053	-0.0197555	-0.0200004	-0.0166534	-0.0148302	-0.0159731	-0.0151295	-0.0122996	-0.0113199
	11.1145	-0.00685727	-0.0110478	-0.0102587	-0.0062042	-0.0112383	-0.0130887	-0.00829948	-0.00677564	-0.00914303	-0.00827226	-0.00691169	-0.0213065	-0.0248712	-0.03064	-0.028572	-0.0201636	-0.0290073	-0.0190752	-0.0192112	-0.0156193	-0.0138778	-0.0148574	-0.0142316	-0.0108301	-0.00966005
	11.1868	-0.00544228	-0.010041	-0.00917024	-0.00555112	-0.0104492	-0.0127349	-0.00761919	-0.00653074	-0.00848996	-0.00761919	-0.00625862	-0.0208439	-0.0240005	-0.0294427	-0.0277012	-0.019184	-0.0277284	-0.0180139	-0.01815	-0.0143132	-0.0126533	-0.0134969	-0.0131431	-0.00922466	-0.0078913
	11.2592	-0.00397286	-0.00895255	-0.00791852	-0.00478921	-0.00946957	-0.0121635	-0.006694	-0.00601372	-0.00751035	-0.00661237	-0.00527901	-0.0200276	-0.0226127	-0.0278373	-0.0264495	-0.0178507	-0.0260957	-0.0166806	-0.0167894	-0.0128438	-0.0113199	-0.0119186	-0.011837	-0.00748313	-0.00609535
	11.3315	-0.00253066	-0.00783688	-0.00658516	-0.00400008	-0.00832669	-0.0114832	-0.00557834	-0.0052518	-0.00625862	-0.00527901	-0.00400008	-0.0189119	-0.0207351	-0.025878	-0.024844	-0.016218	-0.0241637	-0.0150479	-0.0152656	-0.0112655	-0.00987774	-0.0102859	-0.0103675	-0.00563276	-0.00427219
	11.4038	-0.00117009	-0.00677564	-0.00522459	-0.00315652	-0.00704775	-0.0106669	-0.00427219	-0.00421777	-0.00484363	-0.00370075	-0.00247624	-0.0175241	-0.0186398	-0.0237011	-0.0230208	-0.0143404	-0.022014	-0.0132247	-0.0136601	-0.00960562	-0.0083539	-0.0085988	-0.00878928	-0.00383681	-0.00242181
	11.4761	0.000136057	-0.00576882	-0.00386402	-0.00228576	-0.0057416	-0.00976889	-0.00291162	-0.00304768	-0.00329258	-0.00193201	-0.00078913	-0.0159187	-0.0164629	-0.0213609	-0.02098	-0.012354	-0.0198099	-0.0113199	-0.0119458	-0.0078913	-0.00677564	-0.00691169	-0.00712939	-0.00209528	-0.000598651
	11.5484	0.00133336	-0.00476199	-0.00255787	-0.00141499	-0.00448988	-0.0088437	-0.00146942	-0.00176874	-0.00168711	-8.16342e-05	0.000952399	-0.0142043	-0.0142316	-0.0189119	-0.0188303	-0.0102859	-0.0175786	-0.00941514	-0.0102043	-0.0062042	-0.00519738	-0.00527901	-0.00544228	-0.000462594	0.00114288
	11.6207	0.00236739	-0.0038096	-0.00133336	-0.000544228	-0.003347	-0.0078913	-2.72114e-05	-0.000462594	-8.16342e-05	0.00179595	0.00266672	-0.0124084	-0.0121363	-0.0164901	-0.0166262	-0.00819063	-0.0154017	-0.00753756	-0.00843553	-0.00457151	-0.00364633	-0.00367354	-0.00383681	0.00103403	0.00274835
	11.693	0.00323816	-0.00291162	-0.00019048	0.000299325	-0.00231297	-0.00693891	0.00133336	0.000870765	0.0014422	0.0035919	0.00432661	-0.0105852	-0.010041	-0.0140955	-0.014422	-0.00609535	-0.0133064	-0.00579603	-0.00674843	-0.00304768	-0.00220412	-0.00223133	-0.0023946	0.00234018	0.00413613
	11.7653	0.00391844	-0.0021497	0.000761919	0.00111567	-0.00136057	-0.00601372	0.00253066	0.00220412	0.00280277	0.00517017	0.00593208	-0.00878928	-0.00791852	-0.0118642	-0.0122996	-0.00416334	-0.0114832	-0.00419056	-0.00519738	-0.00163268	-0.000925187	-0.000952399	-0.00108846	0.00337421	0.00522459
	11.8376	0.00443546	-0.00146942	0.00152384	0.00179595	-0.000544228	-0.00517017	0.0035919	0.00351027	0.00400008	0.00653074	0.00737429	-0.00707496	-0.00587766	-0.00976889	-0.0103131	-0.0023946	-0.00993216	-0.00277556	-0.0038096	-0.000435382	0.000136057	0.000163268	5.44228e-05	0.00413613	0.00598651
	11.9099	0.00473478	-0.000870765	0.00209528	0.00231297	8.16342e-05	-0.00443546	0.00440825	0.00470757	0.00495247	0.00759198	0.00862601	-0.0054967	-0.00400008	-0.00786409	-0.00854438	-0.000816342	-0.0085988	-0.00152384	-0.00263951	0.000544228	0.00100682	0.00106124	0.000952399	0.00468036	0.00653074
	11.9822	0.00481642	-0.000326537	0.00244903	0.00261229	0.000489805	-0.00378238	0.00506132	0.00579603	0.00571439	0.00840832	0.00966005	-0.00408171	-0.00234018	-0.00623141	-0.00704775	0.000571439	-0.00751035	-0.000408171	-0.00171432	0.00130615	0.0016599	0.00171432	0.00157826	0.00503411	0.00680285
	12.0545	0.00470757	8.16342e-05	0.00266672	0.00277556	0.000680285	-0.00321094	0.00552391	0.00666679	0.00623141	0.00892534	0.0104764	-0.00288441	-0.00108846	-0.00489805	-0.00582324	0.00174153	-0.00666679	0.000517017	-0.00106124	0.00187759	0.00212249	0.00212249	0.00198643	0.00519738	0.00685727
	12.1268	0.00443546	0.000435382	0.00274835	0.00274835	0.000653074	-0.00274835	0.00582324	0.00734708	0.00655795	0.00919745	0.0109934	-0.00195922	-0.000353748	-0.00397286	-0.00487084	0.00261229	-0.00601372	0.00127894	-0.000680285	0.00225855	0.00236739	0.00231297	0.00209528	0.00522459	0.006694
	12.1991	0.00410892	0.000680285	0.00261229	0.00253066	0.000489805	-0.0023946	0.00590487	0.00778246	0.00666679	0.00919745	0.0112111	-0.00130615	-0.000163268	-0.00337421	-0.00421777	0.00318373	-0.00555112	0.0019048	-0.000517017	0.00247624	0.00250345	0.00234018	0.00193201	0.00508853	0.00634026
	12.2714	0.00375517	0.000897976	0.00234018	0.0021497	0.000136057	-0.00209528	0.00579603	0.00794573	0.00655795	0.00897976	0.0111567	-0.000925187	-0.000272114	-0.0031021	-0.00383681	0.00345585	-0.00536065	0.00236739	-0.000544228	0.00247624	0.00253066	0.00223133	0.00160547	0.00478921	0.00582324
	12.3437	0.00345585	0.00103403	0.00195922	0.0016599	-0.000299325	-0.0019048	0.0054967	0.00786409	0.0062042	0.00857159	0.0109118	-0.000816342	-0.000707496	-0.00312931	-0.00372796	0.00351027	-0.00536065	0.00261229	-0.000734708	0.00228576	0.00242181	0.00195922	0.00117009	0.00438103	0.00527901
	12.416	0.00315652	0.00111567	0.0014422	0.00111567	-0.000843553	-0.00182316	0.00497969	0.00756477	0.00565997	0.00802736	0.0104492	-0.000897976	-0.00138778	-0.00337421	-0.0038096	0.00337421	-0.00552391	0.00269393	-0.00103403	0.00198643	0.00223133	0.00157826	0.000653074	0.00394565	0.00473478
	12.4883	0.00288441	0.00103403	0.000816342	0.000571439	-0.00136057	-0.00185037	0.00435382	0.00718381	0.00497969	0.00734708	0.00985053	-0.00122451	-0.00236739	-0.00386402	-0.00408171	0.0031021	-0.00585045	0.00255787	-0.00141499	0.00152384	0.00201364	0.00108846	0.000136057	0.00345585	0.00424498
	12.5606	0.00261229	0.000870765	0.000136057	8.16342e-05	-0.00185037	-0.00195922	0.00370075	0.00672121	0.00424498	0.00661237	0.00914303	-0.00168711	-0.00351027	-0.0045443	-0.00448988	0.00266672	-0.00628583	0.00231297	-0.00179595	0.00097961	0.00174153	0.000544228	-0.000408171	0.00299325	0.00375517
	12.6329	0.00236739	0.000680285	-0.000544228	-0.000353748	-0.00231297	-0.00212249	0.00302046	0.00617699	0.00351027	0.00582324	0.00840832	-0.00228576	-0.00468036	-0.00536065	-0.00508853	0.0021497	-0.00674843	0.00193201	-0.00223133	0.000435382	0.0014422	-2.72114e-05	-0.000952399	0.00258508	0.00331979
	12.7052	0.00223133	0.000435382	-0.00122451	-0.000653074	-0.00266672	-0.00242181	0.0023946	0.00563276	0.00277556	0.00497969	0.00756477	-0.00296604	-0.00576882	-0.00628583	-0.00576882	0.00160547	-0.00723823	0.00141499	-0.00266672	-0.000163268	0.00117009	-0.000625862	-0.0014422	0.0021497	0.0028572
	12.7775	0.00217691	0.00019048	-0.00182316	-0.000897976	-0.00288441	-0.00274835	0.00182316	0.00511574	0.00204085	0.00416334	0.00666679	-0.00370075	-0.00680285	-0.00721102	-0.00647631	0.00103403	-0.00778246	0.00078913	-0.00307489	-0.000707496	0.000843553	-0.00127894	-0.00193201	0.00176874	0.0023946
	12.8498	0.00220412	-5.44228e-05	-0.00236739	-0.00108846	-0.00299325	-0.00312931	0.00130615	0.00462594	0.00136057	0.00337421	0.00576882	-0.00440825	-0.00767361	-0.00808178	-0.0071566	0.000517017	-0.00829948	5.44228e-05	-0.00340142	-0.00125172	0.000489805	-0.00195922	-0.00244903	0.00138778	0.00193201
	12.9221	0.00225855	-0.000326537	-0.00274835	-0.00117009	-0.00299325	-0.00351027	0.000870765	0.00416334	0.000734708	0.00263951	0.00495247	-0.00514295	-0.0083539	-0.00889813	-0.00775525	0	-0.0088437	-0.000707496	-0.00372796	-0.00174153	0.000108846	-0.00253066	-0.00293883	0.00103403	0.00146942
	12.9944	0.00223133	-0.000571439	-0.00299325	-0.00122451	-0.00291162	-0.00389123	0.000517017	0.00375517	0.00019048	0.00198643	0.00419056	-0.00579603	-0.00897976	-0.0095512	-0.0083539	-0.000489805	-0.00933351	-0.0014422	-0.00394565	-0.00220412	-0.000353748	-0.00299325	-0.00340142	0.000680285	0.00100682

## Sheet: Figure 1d_ion
	Figure 1d	Ion charge density profiles	(e bohr^-3)	The sign is opposite for cathode and anode
	Distance (Å)	σ (uC cm^-2)
		-17.939	-16.444	-14.949	-13.454	-11.959	-10.464	-8.969	-7.474	-5.98	-4.485	-2.99	-1.495	0	1.495	2.242	2.99	3.737	4.485	5.98	7.474	8.969	10.464	11.959	14.949	17.939
	-7.178	0	0	0	0	0	0	0	0	0	0	0	0.000000	0	0	0	0	0	0	0	0	0	0	0	0	0
	-7.1057	0	0	0	0	0	0	0	0	0	0	0	0.000000	0	0	0	0	0	0	0	0	0	0	0	0	0
	-7.03339	0	0	0	0	0	0	0	0	0	0	0	0.000000	0	0	0	0	0	0	0	0	0	0	0	0	0
	-6.96109	0	0	0	0	0	0	0	0	0	0	0	0.000000	0	0	0	0	0	0	0	0	0	0	0	0	0
	-6.88879	0	0	0	0	0	0	0	0	0	0	0	0.000000	0	0	0	0	0	0	0	0	0	0	0	0	0
	-6.81649	0	0	0	0	0	0	0	0	0	0	0	0.000000	0	0	0	0	0	0	0	0	0	0	0	0	0
	-6.74418	0	0	0	0	0	0	0	0	0	0	0	0.000000	0	0	0	0	0	0	0	0	0	0	0	0	0
	-6.67188	0	0	0	0	0	0	0	0	0	0	0	0.000000	0	0	0	0	0	0	0	0	0	0	0	0	0
	-6.59958	0	0	0	0	0	0	0	0	0	0	0	0.000000	0	0	0	0	0	0	0	0	0	0	0	0	0
	-6.52728	0	0	0	0	0	0	0	0	0	0	0	0.000000	0	0	0	0	0	0	0	0	0	0	0	0	0
	-6.45497	0	0	0	0	0	0	0	0	0	0	0	0.000000	0	0	0	0	0	0	0	0	0	0	0	0	0
	-6.38267	0	0	0	0	0	0	0	0	0	0	0	0.000000	0	0	0	0	0	0	0	0	0	0	0	0	0
	-6.31037	0	0	0	0	0	0	0	0	0	0	0	0.000000	0	0	0	0	0	0	0	0	0	0	0	0	0
	-6.23807	0	0	0	0	0	0	0	0	0	0	0	0.000000	0	0	0	0	0	0	0	0	0	0	0	0	0
	-6.16576	0	0	0	0	0	0	0	0	0	0	0	0.000000	0	0	0	0	0	0	0	0	0	0	0	0	0
	-6.09346	0	0	0	0	0	0	0	0	0	0	0	0.000000	0	0	0	0	0	0	0	0	0	0	0	0	0
	-6.02116	0	0	0	0	0	0	0	0	0	0	0	0.000000	0	0	0	0	0	0	0	0	0	0	0	0	0
	-5.94886	0	0	0	0	0	0	0	0	0	0	0	0.000000	0	0	0	0	0	0	0	0	0	0	0	0	0
	-5.87655	0	0	0	0	0	0	0	0	0	0	0	0.000000	0	0	0	0	0	0	0	0	0	0	0	0	0
	-5.80425	0	0	0	0	0	0	0	0	0	0	0	0.000000	0	0	0	0	0	0	0	0	0	0	0	0	0
	-5.73195	0	0	0	0	0	0	0	0	0	0	0	0.000000	0	0	0	0	0	0	0	0	0	0	0	0	0
	-5.65965	0	0	0	0	0	0	0	0	0	0	0	0.000000	0	0	0	0	0	0	0	0	0	0	0	0	0
	-5.58734	0	0	0	0	0	0	0	0	0	0	0	0.000000	0	0	0	0	0	0	0	0	0	0	0	0	0
	-5.51504	0	0	0	0	0	0	0	0	0	0	0	0.000000	0	0	0	0	0	0	0	0	0	0	0	0	0
	-5.44274	0	0	0	0	0	0	0	0	0	0	0	0.000000	0	0	0	0	0	0	0	0	0	0	0	0	0
	-5.37044	0	0	0	0	0	0	0	0	0	0	0	0.000000	0	0	0	0	0	0	0	0	0	0	0	0	0
	-5.29813	0	0	0	0	0	0	0	0	0	0	0	0.000000	0	0	0	0	0	0	0	0	0	0	0	0	0
	-5.22583	0	0	0	0	0	0	0	0	0	0	0	0.000000	0	0	0	0	0	0	0	0	0	0	0	0	0
	-5.15353	0	0	0	0	0	0	0	0	0	0	0	0.000000	0	0	0	0	0	0	0	0	0	0	0	0	0
	-5.08123	0	0	0	0	0	0	0	0	0	0	0	0.000000	0	0	0	0	0	0	0	0	0	0	0	0	0
	-5.00892	0	0	0	0	0	0	0	0	0	0	0	0.000000	0	0	0	0	0	0	0	0	0	0	0	0	0
	-4.93662	0	0	0	0	0	0	0	0	0	0	0	0.000000	0	0	0	0	0	0	0	0	0	0	0	0	0
	-4.86432	0	0	0	0	0	0	0	0	0	0	0	0.000000	0	0	0	0	0	0	0	0	0	0	0	0	0
	-4.79202	0	0	0	0	0	0	0	0	0	0	0	0.000000	0	0	0	0	0	0	0	0	0	0	0	0	0
	-4.71971	0	0	0	0	0	0	0	0	0	0	0	0.000000	0	0	0	0	0	0	0	0	0	0	0	0	0
	-4.64741	0	0	0	0	0	0	0	0	0	0	0	0.000000	0	0	0	0	0	0	0	0	0	0	0	0	0
	-4.57511	0	0	0	0	0	0	0	0	0	0	0	0.000000	0	0	0	0	0	0	0	0	0	0	0	0	0
	-4.50281	0	0	0	0	0	0	0	0	0	0	0	0.000000	0	0	0	0	0	0	0	0	0	0	0	0	0
	-4.4305	0	0	0	0	0	0	0	0	0	0	0	0.000000	0	0	0	0	0	0	0	0	0	0	0	0	0
	-4.3582	0	0	0	0	0	0	0	0	0	0	0	0.000000	0	0	0	0	0	0	0	0	0	0	0	0	0
	-4.2859	0	0	0	0	0	0	0	0	0	0	0	0.000000	0	0	0	0	0	0	0	0	0	0	0	0	0
	-4.2136	0	0	0	0	0	0	0	0	0	0	0	0.000000	0	0	0	0	0	0	0	0	0	0	0	0	0
	-4.14129	0	0	0	0	0	0	0	0	0	0	0	0.000000	0	0	0	0	0	0	0	0	0	0	0	0	0
	-4.06899	0	0	0	0	0	0	0	0	0	0	0	0.000000	0	0	0	0	0	0	0	0	0	0	0	0	0
	-3.99669	0	0	0	0	0	0	0	0	0	0	0	0.000000	0	0	0	0	0	0	0	0	0	0	0	0	0
	-3.92438	0	0	0	0	0	0	0	0	0	0	0	0.000000	0	0	0	0	0	0	0	0	0	0	0	0	0
	-3.85208	0	0	0	0	0	0	0	0	0	0	0	0.000000	0	0	0	0	0	0	0	0	0	0	0	0	0
	-3.77978	0	0	0	0	0	0	0	0	0	0	0	0.000000	0	0	0	0	0	0	0	0	0	0	0	0	0
	-3.70748	0	0	0	0	0	0	0	0	0	0	0	0.000000	0	0	0	0	0	0	0	0	0	0	0	0	0
	-3.63517	0	0	0	0	0	0	0	0	0	0	0	0.000000	0	0	0	0	0	0	0	0	0	0	0	0	0
	-3.56287	0	0	0	0	0	0	0	0	0	0	0	0.000000	0	0	0	0	0	0	0	0	0	0	0	0	0
	-3.49057	0	0	0	0	0	0	0	0	0	0	0	0.000000	0	0	0	0	0	0	0	0	0	0	0	0	0
	-3.41827	0	0	0	0	0	0	0	0	0	0	0	0.000000	0	0	0	0	0	0	0	0	0	0	0	0	0
	-3.34596	0	0	0	0	0	0	0	0	0	0	0	0.000000	0	0	0	0	0	0	0	0	0	0	0	0	0
	-3.27366	0	0	0	0	0	0	0	0	0	0	0	0.000000	0	0	0	0	0	0	0	0	0	0	0	0	0
	-3.20136	0	0	0	0	0	0	0	0	0	0	0	0.000000	0	0	0	0	0	0	0	0	0	0	0	0	0
	-3.12906	0	0	0	0	0	0	0	0	0	0	0	0.000000	0	0	0	0	0	0	0	0	0	0	0	0	0
	-3.05675	0	0	0	0	0	0	0	0	0	0	0	0.000000	0	0	0	0	0	0	0	0	0	0	0	0	0
	-2.98445	0	0	0	0	0	0	0	0	0	0	0	0.000000	0	0	0	0	0	0	0	0	0	0	0	0	0
	-2.91215	0	0	0	0	0	0	0	0	0	0	0	0.000000	0	0	0	0	0	0	0	0	0	0	0	0	0
	-2.83985	0	0	0	0	0	0	0	0	0	0	0	0.000000	0	0	0	0	0	0	0	0	0	0	0	0	0
	-2.76754	0	0	0	0	0	0	0	0	0	0	0	0.000000	0	0	0	0	0	0	0	0	0	0	0	0	0
	-2.69524	0	0	0	0	0	0	0	0	0	0	0	0.000000	0	0	0	0	0	0	0	0	0	0	0	0	0
	-2.62294	0	0	0	0	0	0	0	0	0	0	0	0.000000	0	0	0	0	0	0	0	0	0	0	0	0	0
	-2.55064	0	0	0	0	0	0	0	0	0	0	0	0.000000	0	0	0	0	0	0	0	0	0	0	0	0	0
	-2.47833	0	0	0	0	0	0	0	0	0	0	0	0.000000	0	0	0	0	0	0	0	0	0	0	0	0	0
	-2.40603	0	0	0	0	0	0	0	0	0	0	0	0.000000	0	0	0	0	0	0	0	0	0	0	0	0	0
	-2.33373	0	0	0	0	0	0	0	0	0	0	0	0.000000	0	0	0	0	0	0	0	0	0	0	0	0	0
	-2.26143	0	0	0	0	0	0	0	0	0	0	0	0.000000	0	0	0	0	0	0	0	0	0	0	0	0	0
	-2.18912	0	0	0	0	0	0	0	0	0	0	0	0.000000	0	0	0	0	0	0	0	0	0	0	0	0	0
	-2.11682	0	0	0	0	0	0	0	0	0	0	0	0.000000	0	0	0	0	0	0	0	0	0	0	0	0	0
	-2.04452	0	0	0	0	0	0	0	0	0	0	0	0.000000	0	0	0	0	0	0	0	0	0	0	0	0	0
	-1.97222	0	0	0	0	0	0	0	0	0	0	0	0.000000	0	0	0	0	0	0	0	0	0	0	0	0	0
	-1.89991	0	0	0	0	0	0	0	0	0	0	0	0.000000	0	0	0	0	0	0	0	0	0	0	0	0	0
	-1.82761	0	0	0	0	0	0	0	0	0	0	0	0.000000	0	0	0	0	0	0	0	0	0	0	0	0	0
	-1.75531	0	0	0	0	0	0	0	0	0	0	0	0.000000	0	0	0	0	0	0	0	0	0	0	0	0	0
	-1.68301	0	0	0	0	0	0	0	0	0	0	0	0.000000	0	0	0	0	0	0	0	0	0	0	0	0	0
	-1.6107	0	0	0	0	0	0	0	0	0	0	0	0.000000	0	0	0	0	0	0	0	0	0	0	0	0	0
	-1.5384	0	0	0	0	0	0	0	0	0	0	0	0.000000	0	0	0	0	0	0	0	0	0	0	0	0	0
	-1.4661	0	0	0	0	0	0	0	0	0	0	0	0.000000	0	0	0	0	0	0	0	0	0	0	0	0	0
	-1.3938	0	0	0	0	0	0	0	0	0	0	0	0.000000	0	0	0	0	0	0	0	0	0	0	0	0	0
	-1.32149	0	0	0	0	0	0	0	0	0	0	0	0.000000	0	0	0	0	0	0	0	0	0	0	0	0	0
	-1.24919	0	0	0	0	0	0	0	0	0	0	0	0.000000	0	0	0	0	0	0	0	0	0	0	0	0	0
	-1.17689	0	0	0	0	0	0	0	0	0	0	0	0.000000	0	0	0	0	0	0	0	0	0	0	0	0	0
	-1.10459	0	0	0	0	0	0	0	0	0	0	0	0.000000	0	0	0	0	0	0	0	0	0	0	0	0	0
	-1.03228	0	0	0	0	0	0	0	0	0	0	0	0.000000	0	0	0	0	0	0	0	0	0	0	0	0	0
	-0.95998	0	0	0	0	0	0	0	0	0	0	0	0.000000	0	0	0	0	0	0	0	0	0	0	0	0	0
	-0.887677	0	0	0	0	0	0	0	0	0	0	0	0.000000	0	0	0	0	0	0	0	0	0	0	0	0	0
	-0.815375	0	0	0	0	0	0	0	0	0	0	0	0.000000	0	0	0	0	0	0	0	0	0	0	0	0	0
	-0.743072	0	0	0	0	0	0	0	0	0	0	0	0.000000	0	0	0	0	0	0	0	0	0	0	0	0	0
	-0.67077	0	0	0	0	0	0	0	0	0	0	0	0.000000	0	0	0	0	0	0	0	0	0	0	0	0	0
	-0.598467	0	0	0	0	0	0	0	0	0	0	0	0.000000	0	0	0	0	0	0	0	0	0	0	0	0	0
	-0.526165	0	0	0	0	0	0	0	0	0	0	0	0.000000	0	0	0	0	0	0	0	0	0	0	0	0	0
	-0.453862	0	0	0	0	0	0	0	0	0	0	0	0.000000	0	0	0	0	0	0	0	0	0	0	0	0	0
	-0.38156	0	0	0	0	0	0	0	0	0	0	0	0.000000	0	0	0	0	0	0	0	0	0	0	0	0	0
	-0.309257	0	0	0	0	0	0	0	0	0	0	0	0.000000	0	0	0	0	0	0	0	0	0	0	0	0	0
	-0.236954	0	0	0	0	0	0	0	0	0	0	0	0.000000	0	0	0	0	0	0	0	0	0	0	0	0	0
	-0.164652	0	0	0	0	0	0	0	0	0	0	0	0.000000	0	0	0	0	0	0	0	0	0	0	0	0	0
	-0.0923493	0	0	0	0	0	0	0	0	0	0	0	0.000000	0	0	0	0	0	0	0	0	0	0	0	0	0
	-0.0200467	0	0	0	0	0	0	0	0	0	0	0	0.000000	0	0	0	0	0	0	0	0	0	0	0	0	0
	0.0522558	0	0	0	0	0	0	0	0	0	0	0	0.000000	0	0	0	0	0	0	0	0	0	0	0	0	0
	0.124558	0	0	0	0	0	0	0	0	0	0	0	0.000000	0	0	0	0	0	0	0	0	0	0	0	0	0
	0.196861	0	0	0	0	0	0	0	0	0	0	0	0.000000	0	0	0	0	0	0	0	0	0	0	0	0	0
	0.269164	0	0	0	0	0	0	0	0	0	0	0	0.000000	0	0	0	0	0	0	0	0	0	0	0	0	0
	0.341466	0	0	0	0	0	0	0	0	0	0	0	0.000000	0	0	0	0	0	0	0	0	0	0	0	0	0
	0.413769	0	0	0	0	0	0	0	0	0	0	0	0.000000	0	0	0	0	0	0	0	0	0	0	0	0	0
	0.486071	0	0	0	0	0	0	0	0	0	0	0	0.000000	0	0	0	0	0	0	0	0	0	0	0	0	0
	0.558374	0	0	0	0	0	0	0	0	0	0	0	0.000000	0	0	0	0	0	0	0	0	0	0	0	0	0
	0.630676	0	0	0	0	0	0	0	0	0	0	0	0.000000	0	0	0	0	0	0	0	0	0	0	0	0	0
	0.702979	0	0	0	0	0	0	0	0	0	0	0	0.000000	0	0	0	0	0	0	0	0	0	0	0	0	0
	0.775281	0	0	0	0	0	0	0	0	0	0	0	0.000000	0	0	0	0	0	0	0	0	0	0	0	0	0
	0.847584	0	0	0	0	0	0	0	0	0	0	0	0.000000	0	0	0	0	0	0	0	0	0	0	0	0	0
	0.919887	0	0	0	0	0	0	0	0	0	0	0	0.000000	0	0	0	0	0	0	0	0	0	0	0	0	0
	0.992189	0	0	0	0	0	0	0	0	0	0	0	0.000000	0	0	0	0	0	0	0	0	0	0	0	0	0
	1.06449	0	0	0	0	0	0	0	0	0	0	0	0.000000	0	0	0	0	0	0	0	0	0	0	0	0	0
	1.13679	0	0	0	0	0	0	0	0	0	0	0	0.000000	0	0	0	0	0	0	0	0	0	0	0	0	0
	1.2091	0	0	0	0	0	0	0	0	0	0	0	0.000000	0	0	0	0	0	0	0	0	0	0	0	0	0
	1.2814	0	0	0	0	0	0	0	0	0	0	0	0.000000	0	0	0	0	0	0	0	0	0	0	0	0	0
	1.3537	0	0	0	0	0	0	0	0	0	0	0	0.000000	0	0	0	0	0	0	0	0	0	0	0	0	0
	1.426	0	0	0	0	0	0	0	0	0	0	0	0.000000	0	0	0	0	0	0	0	0	0	0	0	0	-2e-06
	1.49831	0	0	0	0	0	0	0	0	0	0	0	0.000000	0	0	0	0	0	0	0	0	0	0	0	-1e-06	-3e-05
	1.57061	0	0	0	0	0	0	0	0	0	0	0	0.000000	0	0	0	0	0	0	0	0	0	-1e-06	-2e-06	-1.6e-05	-0.000202
	1.64291	0	0	0	0	0	0	0	0	0	0	0	0.000000	0	0	0	0	0	0	0	-1e-06	-2e-06	-7e-06	-1.8e-05	-0.000112	-0.000849
	1.71521	0	0	0	0	0	0	0	0	0	0	0	0.000000	0	0	0	0	0	-1e-06	-2e-06	-6e-06	-1.7e-05	-4.5e-05	-0.000106	-0.000489	-0.002334
	1.78752	0	0	0	0	0	0	0	0	0	0	0	0.000000	0	0	0	0	-1e-06	-3e-06	-1e-05	-2.9e-05	-7.3e-05	-0.000175	-0.000373	-0.001338	-0.00419
	1.85982	0	0	0	0	0	0	0	0	0	0	0	0.000000	0	0	0	-2e-06	-4e-06	-1.1e-05	-3.4e-05	-9.1e-05	-0.000207	-0.000444	-0.00085	-0.002385	-0.004989
	1.93212	0	0	0	0	0	0	0	0	0	0	0	0.000000	0	0	-1e-06	-6e-06	-1.4e-05	-3e-05	-8.8e-05	-0.000206	-0.000423	-0.000808	-0.001383	-0.003011	-0.004196
	2.00442	0	0	0	0	0	0	0	0	0	0	0	0.000000	0	0	-4e-06	-1.5e-05	-3.3e-05	-7.1e-05	-0.000188	-0.000396	-0.000733	-0.001223	-0.001848	-0.00309	-0.002801
	2.07673	0	0	0	0	0	0	0	0	0	0	0	0.000000	0	-1e-06	-1e-05	-3.8e-05	-8.1e-05	-0.000161	-0.00039	-0.000724	-0.001194	-0.001744	-0.002292	-0.002881	-0.001686
	2.14903	0	0	0	0	0	0	0	0	0	0	0	0.000000	0	-3e-06	-2.4e-05	-8.6e-05	-0.000179	-0.000335	-0.000735	-0.001201	-0.001751	-0.002234	-0.002557	-0.002418	-0.000946
	2.22133	0	0	0	0	0	0	0	0	0	0	0	0.000000	0	-7e-06	-4.8e-05	-0.000162	-0.00032	-0.000571	-0.001111	-0.001611	-0.002069	-0.002326	-0.002343	-0.001698	-0.000469
	2.29364	0	0	0	0	0	0	0	0	0	0	0	0.000000	0	-1.1e-05	-7.4e-05	-0.000237	-0.000441	-0.00075	-0.001294	-0.00168	-0.001902	-0.001895	-0.001697	-0.000969	-0.000197
	2.36594	0	0	0	0	0	0	0	0	0	0	0	0.000000	0	-1.5e-05	-9e-05	-0.000271	-0.000479	-0.000768	-0.001187	-0.001384	-0.001388	-0.001236	-0.000996	-0.000458	-7.1e-05
	2.43824	0	0	0	0	0	0	0	0	0	0	0	0.000000	0	-1.5e-05	-9e-05	-0.000258	-0.000429	-0.000652	-0.000902	-0.000946	-0.000841	-0.000678	-0.000494	-0.000187	-2.2e-05
	2.51054	0	0	0	0	0	0	0	0	0	0	0	0.000000	0	-1.4e-05	-7.7e-05	-0.000212	-0.000335	-0.000481	-0.000602	-0.000566	-0.000452	-0.000329	-0.000218	-7e-05	-6e-06
	2.58285	0	0	0	0	0	0	0	0	0	0	0	0.000000	0	-1.1e-05	-6.2e-05	-0.000161	-0.000239	-0.000324	-0.000367	-0.000312	-0.000224	-0.000148	-9e-05	-2.4e-05	-2e-06
	2.65515	0	0	0	0	0	0	0	0	0	0	0	0.000000	0	-9e-06	-4.8e-05	-0.000116	-0.000162	-0.00021	-0.000216	-0.000166	-0.000109	-6.6e-05	-3.6e-05	-8e-06	-1e-06
	2.72745	0	0	0	0	0	0	0	0	0	0	0	0.000000	0	-7e-06	-3.6e-05	-8.2e-05	-0.000109	-0.000134	-0.000125	-8.7e-05	-5.3e-05	-2.9e-05	-1.4e-05	-3e-06	0
	2.79975	0	0	0	0	0	0	0	0	0	0	0	0.000000	0	-5e-06	-2.7e-05	-5.7e-05	-7.2e-05	-8.5e-05	-7.3e-05	-4.7e-05	-2.6e-05	-1.3e-05	-6e-06	-1e-06	0
	2.87206	0	0	0	0	0	0	0	0	0	0	0	0.000000	0	-4e-06	-2e-05	-4.1e-05	-4.9e-05	-5.4e-05	-4.3e-05	-2.6e-05	-1.3e-05	-6e-06	-3e-06	0	0
	2.94436	0	0	0	0	0	0	0	0	0	0	0	0.000000	0	-3e-06	-1.5e-05	-3e-05	-3.4e-05	-3.6e-05	-2.6e-05	-1.5e-05	-7e-06	-3e-06	-1e-06	0	0
	3.01666	0	0	0	0	0	0	0	0	0	0	0	0.000000	0	-2e-06	-1.1e-05	-2.2e-05	-2.4e-05	-2.4e-05	-1.7e-05	-8e-06	-4e-06	-2e-06	-1e-06	0	0
	3.08896	0	0	0	0	0	0	0	0	0	0	0	0.000000	0	-2e-06	-8e-06	-1.6e-05	-1.7e-05	-1.8e-05	-1.2e-05	-5e-06	-2e-06	-1e-06	0	0	0
	3.16127	0	0	0	0	0	0	0	0	0	0	0	0.000000	0	-2e-06	-7e-06	-1.2e-05	-1.3e-05	-1.3e-05	-8e-06	-3e-06	-1e-06	0	0	0	0
	3.23357	0	0	0	0	0	0	0	0	0	0	0	0.000000	0	-2e-06	-6e-06	-1e-05	-9e-06	-1e-05	-6e-06	-2e-06	-1e-06	0	0	0	0
	3.30587	0	0	0	0	0	0	0	0	0	0	0	0.000000	0	-1e-06	-5e-06	-8e-06	-8e-06	-8e-06	-4e-06	-2e-06	0	0	0	0	0
	3.37817	0	0	0	0	0	0	0	0	0	0	0	0.000000	0	-1e-06	-5e-06	-7e-06	-7e-06	-7e-06	-4e-06	-2e-06	0	0	0	0	0
	3.45048	0	0	0	0	0	0	0	0	0	0	0	0.000000	0	-1e-06	-4e-06	-7e-06	-6e-06	-6e-06	-3e-06	-2e-06	0	0	0	0	0
	3.52278	0	0	0	0	0	0	0	0	0	0	0	0.000000	0	-2e-06	-4e-06	-6e-06	-6e-06	-5e-06	-3e-06	-1e-06	0	0	0	0	0
	3.59508	0	0	0	0	0	0	0	0	0	0	0	0.000000	0	-2e-06	-4e-06	-6e-06	-6e-06	-6e-06	-3e-06	-1e-06	0	0	0	0	0
	3.66738	1e-06	0	0	0	0	0	0	0	0	0	0	0.000000	0	-2e-06	-4e-06	-6e-06	-6e-06	-5e-06	-3e-06	-1e-06	0	0	0	0	0
	3.73969	1e-06	1e-06	0	0	0	0	0	0	0	0	0	0.000000	0	-2e-06	-5e-06	-7e-06	-6e-06	-5e-06	-2e-06	-1e-06	0	0	0	0	0
	3.81199	2e-06	1e-06	1e-06	1e-06	0	1e-06	0	0	0	0	0	0.000000	0	-3e-06	-5e-06	-8e-06	-7e-06	-6e-06	-2e-06	-1e-06	0	0	0	0	0
	3.88429	2e-06	2e-06	1e-06	1e-06	1e-06	1e-06	1e-06	0	0	0	0	0.000000	0	-3e-06	-6e-06	-8e-06	-7e-06	-7e-06	-3e-06	-1e-06	0	0	0	0	0
	3.95659	4e-06	3e-06	2e-06	2e-06	1e-06	1e-06	1e-06	0	0	0	0	0.000000	0	-4e-06	-7e-06	-9e-06	-9e-06	-7e-06	-3e-06	-1e-06	0	0	0	0	0
	4.0289	6e-06	5e-06	3e-06	3e-06	2e-06	1e-06	1e-06	1e-06	0	0	0	0.000000	0	-4e-06	-8e-06	-1e-05	-9e-06	-7e-06	-3e-06	-2e-06	0	0	0	0	0
	4.1012	9e-06	7e-06	5e-06	4e-06	3e-06	2e-06	2e-06	1e-06	1e-06	0	0	0.000000	0	-5e-06	-9e-06	-1.2e-05	-1.1e-05	-8e-06	-3e-06	-2e-06	0	0	0	0	0
	4.1735	1.4e-05	1.1e-05	8e-06	6e-06	5e-06	3e-06	3e-06	2e-06	1e-06	0	0	0.000000	0	-6e-06	-9e-06	-1.3e-05	-1.2e-05	-9e-06	-4e-06	-2e-06	0	0	0	0	0
	4.2458	2.1e-05	1.7e-05	1.2e-05	9e-06	7e-06	5e-06	4e-06	3e-06	1e-06	1e-06	1e-06	0.000000	0	-7e-06	-1.1e-05	-1.4e-05	-1.3e-05	-9e-06	-4e-06	-2e-06	0	0	0	0	0
	4.31811	3.2e-05	2.7e-05	1.9e-05	1.4e-05	1.1e-05	8e-06	6e-06	4e-06	2e-06	1e-06	1e-06	0.000000	0	-8e-06	-1.3e-05	-1.7e-05	-1.5e-05	-1e-05	-4e-06	-2e-06	0	0	0	0	0
	4.39041	5.1e-05	4.1e-05	2.9e-05	2e-05	1.6e-05	1.2e-05	9e-06	6e-06	2e-06	2e-06	1e-06	0.000000	0	-9e-06	-1.4e-05	-1.9e-05	-1.6e-05	-1.1e-05	-5e-06	-2e-06	0	0	0	0	0
	4.46271	8e-05	6.3e-05	4.5e-05	3.2e-05	2.4e-05	1.7e-05	1.3e-05	8e-06	4e-06	3e-06	1e-06	0.000001	0	-1e-05	-1.6e-05	-2.1e-05	-1.7e-05	-1.2e-05	-4e-06	-2e-06	0	0	0	0	0
	4.53501	0.000124	9.7e-05	6.7e-05	4.8e-05	3.6e-05	2.5e-05	1.9e-05	1.2e-05	5e-06	4e-06	2e-06	0.000001	0	-1.1e-05	-1.8e-05	-2.3e-05	-1.8e-05	-1.3e-05	-5e-06	-2e-06	0	0	0	0	0
	4.60732	0.000187	0.000144	0.000101	7.2e-05	5.3e-05	3.5e-05	2.7e-05	1.7e-05	7e-06	5e-06	2e-06	0.000001	0	-1.3e-05	-2e-05	-2.4e-05	-1.9e-05	-1.3e-05	-5e-06	-2e-06	0	0	0	0	0
	4.67962	0.000269	0.000206	0.000146	0.000105	7.6e-05	5.2e-05	3.8e-05	2.3e-05	1e-05	7e-06	3e-06	0.000001	0	-1.5e-05	-2.2e-05	-2.7e-05	-2.1e-05	-1.4e-05	-5e-06	-2e-06	0	0	0	0	0
	4.75192	0.000372	0.000285	0.000202	0.000145	0.000107	7.1e-05	5.2e-05	3.2e-05	1.4e-05	9e-06	4e-06	0.000002	0	-1.7e-05	-2.4e-05	-2.8e-05	-2.4e-05	-1.5e-05	-5e-06	-2e-06	0	0	0	0	0
	4.82422	0.000487	0.000375	0.000269	0.000192	0.000141	9.5e-05	6.8e-05	4.3e-05	1.9e-05	1.2e-05	5e-06	0.000003	0	-1.8e-05	-2.6e-05	-3e-05	-2.6e-05	-1.5e-05	-6e-06	-2e-06	0	0	0	0	0
	4.89653	0.0006	0.000466	0.000338	0.000246	0.000178	0.000122	8.6e-05	5.4e-05	2.4e-05	1.6e-05	6e-06	0.000003	0	-2.1e-05	-2.8e-05	-3.2e-05	-2.6e-05	-1.6e-05	-6e-06	-2e-06	0	0	0	0	0
	4.96883	0.000689	0.000548	0.000402	0.000296	0.000216	0.000148	0.000106	6.6e-05	3e-05	2e-05	7e-06	0.000004	0	-2.2e-05	-2.9e-05	-3.5e-05	-2.7e-05	-1.6e-05	-6e-06	-2e-06	0	0	0	0	0
	5.04113	0.000746	0.000607	0.000449	0.000335	0.000244	0.00017	0.000125	7.7e-05	3.7e-05	2.4e-05	8e-06	0.000005	0	-2.3e-05	-3e-05	-3.7e-05	-2.7e-05	-1.5e-05	-6e-06	-2e-06	0	0	0	0	0
	5.11343	0.000764	0.000633	0.000473	0.00036	0.000263	0.000189	0.000138	8.6e-05	4.1e-05	2.7e-05	9e-06	0.000005	0	-2.6e-05	-3.1e-05	-3.7e-05	-2.8e-05	-1.5e-05	-6e-06	-2e-06	0	0	0	0	0
	5.18574	0.000747	0.000633	0.000479	0.000368	0.000274	0.0002	0.000147	9.1e-05	4.3e-05	2.8e-05	1e-05	0.000006	0	-2.6e-05	-3.2e-05	-3.7e-05	-2.9e-05	-1.5e-05	-5e-06	-2e-06	0	0	0	0	0
	5.25804	0.00071	0.000609	0.00047	0.000365	0.000274	0.000203	0.000149	9.5e-05	4.6e-05	3e-05	1.1e-05	0.000006	0	-2.5e-05	-3.1e-05	-3.7e-05	-2.8e-05	-1.5e-05	-5e-06	-2e-06	0	0	0	0	0
	5.33034	0.000651	0.000569	0.000446	0.000355	0.000267	0.000199	0.000149	9.6e-05	4.6e-05	3.1e-05	1.2e-05	0.000007	0	-2.4e-05	-3.1e-05	-3.6e-05	-2.7e-05	-1.5e-05	-5e-06	-2e-06	0	0	0	0	0
	5.40265	0.000588	0.000519	0.000418	0.000336	0.000254	0.000195	0.000146	9.6e-05	4.6e-05	3.1e-05	1.2e-05	0.000007	0	-2.4e-05	-3e-05	-3.5e-05	-2.6e-05	-1.4e-05	-5e-06	-1e-06	0	0	0	0	0
	5.47495	0.000534	0.000469	0.000387	0.000313	0.00024	0.000183	0.000143	9.3e-05	4.6e-05	3.1e-05	1.2e-05	0.000007	0	-2.3e-05	-2.9e-05	-3.3e-05	-2.5e-05	-1.4e-05	-5e-06	-1e-06	0	0	0	0	0
	5.54725	0.000479	0.000427	0.000357	0.000291	0.000224	0.000174	0.000135	8.9e-05	4.7e-05	3e-05	1.3e-05	0.000007	0	-2.2e-05	-2.8e-05	-3.2e-05	-2.4e-05	-1.4e-05	-4e-06	-1e-06	0	0	0	0	0
	5.61955	0.000434	0.000387	0.000329	0.000269	0.000207	0.000162	0.000129	8.6e-05	4.7e-05	2.9e-05	1.4e-05	0.000007	0	-2.2e-05	-2.7e-05	-3e-05	-2.2e-05	-1.4e-05	-4e-06	-1e-06	0	0	0	0	0
	5.69186	0.000387	0.000351	0.0003	0.000249	0.000192	0.000149	0.000123	8.4e-05	4.6e-05	2.9e-05	1.4e-05	0.000008	0	-2.1e-05	-2.6e-05	-2.9e-05	-2e-05	-1.3e-05	-4e-06	-1e-06	0	0	0	0	0
	5.76416	0.000342	0.000315	0.000272	0.000229	0.000178	0.000141	0.000117	8.2e-05	4.5e-05	2.9e-05	1.4e-05	0.000008	0	-2e-05	-2.5e-05	-2.8e-05	-1.9e-05	-1.3e-05	-4e-06	-1e-06	0	0	0	0	0
	5.83646	0.000304	0.000281	0.000247	0.000209	0.000165	0.000131	0.00011	7.8e-05	4.4e-05	2.9e-05	1.4e-05	0.000008	0	-1.9e-05	-2.4e-05	-2.7e-05	-1.8e-05	-1.2e-05	-5e-06	-1e-06	0	0	0	0	0
	5.90876	0.000268	0.000249	0.000222	0.000191	0.000152	0.000121	0.000105	7.5e-05	4.3e-05	2.9e-05	1.5e-05	0.000009	0	-1.8e-05	-2.4e-05	-2.6e-05	-1.7e-05	-1.2e-05	-5e-06	-1e-06	0	0	0	0	0
	5.98107	0.000231	0.00022	0.000198	0.000175	0.000139	0.000111	9.8e-05	7.2e-05	4.2e-05	2.9e-05	1.5e-05	0.000008	0	-1.8e-05	-2.2e-05	-2.5e-05	-1.6e-05	-1.1e-05	-4e-06	-1e-06	0	0	0	0	0
	6.05337	0.0002	0.000192	0.000176	0.000158	0.00013	0.000102	9.2e-05	6.8e-05	4.1e-05	2.8e-05	1.5e-05	0.000008	0	-1.6e-05	-2e-05	-2.3e-05	-1.5e-05	-1e-05	-4e-06	-1e-06	0	0	0	0	0
	6.12567	0.000174	0.00017	0.000161	0.000144	0.000121	9.4e-05	8.5e-05	6.4e-05	4e-05	2.6e-05	1.5e-05	0.000009	0	-1.5e-05	-1.8e-05	-2.1e-05	-1.3e-05	-9e-06	-4e-06	-1e-06	0	0	0	0	0
	6.19797	0.000154	0.000154	0.000146	0.000131	0.000111	8.9e-05	7.9e-05	6e-05	3.8e-05	2.5e-05	1.4e-05	0.000008	0	-1.4e-05	-1.6e-05	-1.9e-05	-1.2e-05	-8e-06	-4e-06	-1e-06	0	0	0	0	0
	6.27028	0.00014	0.000142	0.000136	0.000122	0.000105	8.4e-05	7.6e-05	5.7e-05	3.7e-05	2.4e-05	1.4e-05	0.000008	0	-1.3e-05	-1.4e-05	-1.7e-05	-1e-05	-7e-06	-3e-06	-1e-06	0	0	0	0	0
	6.34258	0.000131	0.000134	0.000129	0.000115	9.9e-05	8.1e-05	7.2e-05	5.3e-05	3.5e-05	2.3e-05	1.3e-05	0.000009	0	-1.2e-05	-1.3e-05	-1.5e-05	-9e-06	-6e-06	-3e-06	-1e-06	0	0	0	0	0
	6.41488	0.000127	0.000131	0.000125	0.00011	9.6e-05	7.9e-05	6.9e-05	5e-05	3.4e-05	2.3e-05	1.3e-05	0.000008	0	-1.1e-05	-1.2e-05	-1.4e-05	-8e-06	-5e-06	-2e-06	-1e-06	0	0	0	0	0
	6.48718	0.000126	0.000129	0.000124	0.000109	9.5e-05	7.7e-05	6.7e-05	4.9e-05	3.3e-05	2.2e-05	1.4e-05	0.000008	0	-9e-06	-1.1e-05	-1.3e-05	-7e-06	-5e-06	-2e-06	-1e-06	0	0	0	0	0
	6.55949	0.000128	0.00013	0.000125	0.00011	9.5e-05	7.7e-05	6.5e-05	4.9e-05	3.3e-05	2.2e-05	1.4e-05	0.000008	0	-8e-06	-1e-05	-1.1e-05	-7e-06	-4e-06	-2e-06	-1e-06	0	0	0	0	0
	6.63179	0.000133	0.000135	0.000127	0.000111	9.8e-05	7.8e-05	6.7e-05	4.9e-05	3.3e-05	2.2e-05	1.4e-05	0.000008	0	-7e-06	-9e-06	-1e-05	-6e-06	-3e-06	-2e-06	0	0	0	0	0	0
	6.70409	0.000138	0.000143	0.000132	0.000115	0.000103	8e-05	6.7e-05	5.1e-05	3.4e-05	2.2e-05	1.3e-05	0.000008	0	-6e-06	-9e-06	-9e-06	-6e-06	-3e-06	-2e-06	0	0	0	0	0	0
	6.77639	0.000148	0.000152	0.000139	0.000123	0.000109	8.4e-05	7e-05	5.2e-05	3.6e-05	2.3e-05	1.4e-05	0.000009	0	-6e-06	-8e-06	-9e-06	-6e-06	-3e-06	-2e-06	0	0	0	0	0	0
	6.8487	0.000161	0.000163	0.000149	0.000133	0.000118	9e-05	7.4e-05	5.6e-05	3.9e-05	2.4e-05	1.4e-05	0.000009	0	-6e-06	-8e-06	-9e-06	-6e-06	-3e-06	-1e-06	0	0	0	0	0	0
	6.921	0.000175	0.000175	0.000161	0.000143	0.000127	9.7e-05	8e-05	6.1e-05	4.3e-05	2.7e-05	1.5e-05	0.000009	0	-6e-06	-8e-06	-9e-06	-6e-06	-3e-06	-1e-06	0	0	0	0	0	0
	6.9933	0.000187	0.000188	0.000173	0.000154	0.000137	0.000105	8.6e-05	6.8e-05	4.6e-05	2.9e-05	1.6e-05	0.000010	0	-6e-06	-8e-06	-9e-06	-6e-06	-3e-06	-1e-06	0	0	0	0	0	0
	7.0656	0.000201	0.0002	0.000186	0.000166	0.000148	0.000111	9.2e-05	7.5e-05	5.1e-05	3.3e-05	1.8e-05	0.000012	0	-6e-06	-8e-06	-9e-06	-6e-06	-3e-06	-1e-06	0	0	0	0	0	0
	7.13791	0.000215	0.000213	0.000199	0.000178	0.000162	0.00012	0.0001	8.1e-05	5.7e-05	3.7e-05	2.1e-05	0.000013	0	-6e-06	-8e-06	-1e-05	-6e-06	-3e-06	-1e-06	0	0	0	0	0	0
	7.21021	0.000227	0.000224	0.000209	0.000188	0.000174	0.000129	0.000108	8.9e-05	6.4e-05	4.1e-05	2.3e-05	0.000015	0	-7e-06	-8e-06	-1.1e-05	-6e-06	-3e-06	-1e-06	0	0	0	0	0	0
	7.28251	0.000234	0.000232	0.000219	0.000197	0.000184	0.000139	0.000114	9.7e-05	6.9e-05	4.4e-05	2.6e-05	0.000016	0	-6e-06	-8e-06	-1.1e-05	-6e-06	-3e-06	-1e-06	0	0	0	0	0	0
	7.35481	0.000235	0.000236	0.000227	0.000204	0.000191	0.000145	0.00012	0.000103	7.3e-05	4.7e-05	2.8e-05	0.000017	0	-6e-06	-8e-06	-1.2e-05	-7e-06	-3e-06	-1e-06	0	0	0	0	0	0
	7.42712	0.000238	0.000237	0.000228	0.000206	0.000197	0.000149	0.000126	0.000107	7.8e-05	5e-05	2.9e-05	0.000019	0	-7e-06	-8e-06	-1.2e-05	-7e-06	-3e-06	-1e-06	0	0	0	0	0	0
	7.49942	0.000237	0.000236	0.000227	0.000207	0.0002	0.000153	0.000129	0.000113	8.3e-05	5.1e-05	3e-05	0.000019	0	-7e-06	-9e-06	-1.3e-05	-7e-06	-3e-06	-1e-06	0	0	0	0	0	0
	7.57172	0.000228	0.000229	0.000224	0.000205	0.000199	0.000154	0.000132	0.000114	8.5e-05	5.3e-05	3.1e-05	0.000020	0	-8e-06	-9e-06	-1.3e-05	-7e-06	-3e-06	-1e-06	0	0	0	0	0	0
	7.64402	0.000218	0.000222	0.000218	0.000201	0.000196	0.000152	0.000131	0.000114	8.4e-05	5.4e-05	3.1e-05	0.000020	0	-7e-06	-8e-06	-1.3e-05	-7e-06	-3e-06	-1e-06	0	0	0	0	0	0
	7.71633	0.000206	0.000211	0.000209	0.000193	0.000191	0.00015	0.000129	0.000112	8.2e-05	5.4e-05	3.1e-05	0.000020	0	-7e-06	-8e-06	-1.2e-05	-7e-06	-3e-06	-1e-06	0	0	0	0	0	0
	7.78863	0.000191	0.000199	0.0002	0.000185	0.000184	0.000144	0.000124	0.000108	8.1e-05	5.2e-05	3e-05	0.000021	0	-7e-06	-7e-06	-1.2e-05	-6e-06	-3e-06	-1e-06	0	0	0	0	0	0
	7.86093	0.000178	0.000186	0.000188	0.000175	0.000174	0.000138	0.000119	0.000103	7.8e-05	5e-05	2.8e-05	0.000020	0	-7e-06	-7e-06	-1.2e-05	-6e-06	-3e-06	-1e-06	0	0	0	0	0	0
	7.93323	0.000163	0.000173	0.000179	0.000163	0.000165	0.000131	0.000114	9.7e-05	7.4e-05	4.7e-05	2.6e-05	0.000019	0	-6e-06	-7e-06	-1.1e-05	-6e-06	-3e-06	-1e-06	0	0	0	0	0	0
	8.00554	0.00015	0.000161	0.000165	0.000152	0.000154	0.000125	0.000106	9.2e-05	7e-05	4.5e-05	2.4e-05	0.000018	0	-6e-06	-7e-06	-1e-05	-6e-06	-3e-06	-1e-06	0	0	0	0	0	0
	8.07784	0.000137	0.00015	0.000155	0.000141	0.000141	0.000118	9.8e-05	8.6e-05	6.5e-05	4.2e-05	2.3e-05	0.000017	0	-5e-06	-7e-06	-1e-05	-6e-06	-3e-06	-1e-06	0	0	0	0	0	0
	8.15014	0.000127	0.000138	0.000143	0.000131	0.000132	0.000111	9e-05	8e-05	6e-05	4e-05	2.2e-05	0.000015	0	-5e-06	-6e-06	-9e-06	-6e-06	-2e-06	-1e-06	0	0	0	0	0	0
	8.22244	0.000118	0.000128	0.000132	0.000121	0.000124	0.000104	8.3e-05	7.5e-05	5.7e-05	3.8e-05	2e-05	0.000014	0	-4e-06	-6e-06	-9e-06	-5e-06	-2e-06	-1e-06	0	0	0	0	0	0
	8.29475	0.000109	0.000118	0.000122	0.000111	0.000117	9.6e-05	7.8e-05	6.9e-05	5.3e-05	3.7e-05	2e-05	0.000012	0	-4e-06	-6e-06	-9e-06	-5e-06	-2e-06	-1e-06	0	0	0	0	0	0
	8.36705	0.000101	0.000109	0.000113	0.000104	0.00011	8.9e-05	7.2e-05	6.4e-05	4.9e-05	3.5e-05	1.8e-05	0.000011	0	-4e-06	-5e-06	-8e-06	-5e-06	-2e-06	-1e-06	0	0	0	0	0	0
	8.43935	9.3e-05	0.000103	0.000106	9.7e-05	0.000101	8.5e-05	6.7e-05	5.9e-05	4.5e-05	3.2e-05	1.7e-05	0.000010	0	-4e-06	-5e-06	-8e-06	-4e-06	-3e-06	-1e-06	0	0	0	0	0	0
	8.51166	8.8e-05	9.7e-05	0.0001	9.2e-05	9.5e-05	8e-05	6.3e-05	5.5e-05	4.3e-05	3e-05	1.5e-05	0.000009	0	-4e-06	-5e-06	-7e-06	-4e-06	-2e-06	-1e-06	0	0	0	0	0	0
	8.58396	8.5e-05	9.1e-05	9.5e-05	8.7e-05	8.9e-05	7.5e-05	5.9e-05	5.3e-05	4.2e-05	2.9e-05	1.4e-05	0.000009	0	-3e-06	-5e-06	-7e-06	-4e-06	-2e-06	-1e-06	0	0	0	0	0	0
	8.65626	8.3e-05	8.7e-05	9e-05	8.2e-05	8.5e-05	7.2e-05	5.6e-05	5e-05	3.9e-05	2.8e-05	1.3e-05	0.000008	0	-3e-06	-4e-06	-6e-06	-4e-06	-2e-06	-1e-06	0	0	0	0	0	0
	8.72856	7.8e-05	8.2e-05	8.6e-05	7.9e-05	8.1e-05	7e-05	5.4e-05	4.8e-05	3.8e-05	2.7e-05	1.2e-05	0.000007	0	-3e-06	-4e-06	-6e-06	-4e-06	-2e-06	-1e-06	0	0	0	0	0	0
	8.80087	7.7e-05	7.9e-05	8.4e-05	7.7e-05	7.8e-05	6.9e-05	5.2e-05	4.7e-05	3.7e-05	2.5e-05	1.2e-05	0.000007	0	-3e-06	-5e-06	-6e-06	-4e-06	-2e-06	-1e-06	0	0	0	0	0	0
	8.87317	7.6e-05	7.5e-05	8.3e-05	7.5e-05	7.6e-05	6.5e-05	5.1e-05	4.7e-05	3.6e-05	2.5e-05	1.2e-05	0.000006	0	-3e-06	-5e-06	-6e-06	-4e-06	-3e-06	-1e-06	0	0	0	0	0	0
	8.94547	7.4e-05	7.3e-05	8.1e-05	7.3e-05	7.4e-05	6.4e-05	5e-05	4.6e-05	3.5e-05	2.4e-05	1.2e-05	0.000006	0	-3e-06	-5e-06	-6e-06	-4e-06	-2e-06	-1e-06	0	0	0	0	0	0
	9.01777	7.4e-05	7.3e-05	7.9e-05	7.2e-05	7.3e-05	6.3e-05	4.9e-05	4.5e-05	3.5e-05	2.4e-05	1.2e-05	0.000006	0	-3e-06	-5e-06	-6e-06	-4e-06	-2e-06	-1e-06	0	0	0	0	0	0
	9.09008	7.3e-05	7.3e-05	7.8e-05	7.1e-05	7.2e-05	6.3e-05	4.8e-05	4.5e-05	3.5e-05	2.3e-05	1.2e-05	0.000006	0	-3e-06	-5e-06	-6e-06	-4e-06	-2e-06	0	0	0	0	0	0	0
	9.16238	7.3e-05	7.4e-05	7.8e-05	7e-05	7.1e-05	6.3e-05	4.8e-05	4.5e-05	3.6e-05	2.3e-05	1.2e-05	0.000006	0	-3e-06	-6e-06	-6e-06	-3e-06	-2e-06	-1e-06	0	0	0	0	0	0
	9.23468	7.4e-05	7.5e-05	7.7e-05	7e-05	7.1e-05	6.2e-05	4.8e-05	4.5e-05	3.6e-05	2.4e-05	1.2e-05	0.000006	0	-4e-06	-6e-06	-7e-06	-4e-06	-2e-06	-1e-06	0	0	0	0	0	0
	9.30698	7.4e-05	7.4e-05	7.5e-05	7e-05	7.2e-05	6.2e-05	4.9e-05	4.5e-05	3.6e-05	2.5e-05	1.2e-05	0.000006	0	-4e-06	-6e-06	-6e-06	-3e-06	-2e-06	0	0	0	0	0	0	0
	9.37929	7.5e-05	7.4e-05	7.4e-05	6.8e-05	7.3e-05	6.3e-05	4.9e-05	4.6e-05	3.7e-05	2.5e-05	1.2e-05	0.000006	0	-4e-06	-6e-06	-6e-06	-4e-06	-2e-06	0	0	0	0	0	0	0
	9.45159	7.5e-05	7.2e-05	7.4e-05	6.7e-05	7.4e-05	6.3e-05	5.1e-05	4.7e-05	3.8e-05	2.5e-05	1.2e-05	0.000007	0	-4e-06	-6e-06	-7e-06	-4e-06	-2e-06	-1e-06	0	0	0	0	0	0
	9.52389	7.7e-05	7.2e-05	7.5e-05	6.8e-05	7.5e-05	6.2e-05	5.2e-05	4.8e-05	3.9e-05	2.6e-05	1.3e-05	0.000007	0	-4e-06	-6e-06	-7e-06	-4e-06	-2e-06	-1e-06	0	0	0	0	0	0
	9.59619	7.7e-05	7.1e-05	7.5e-05	6.8e-05	7.4e-05	6.2e-05	5.2e-05	4.9e-05	3.9e-05	2.6e-05	1.2e-05	0.000007	0	-4e-06	-6e-06	-7e-06	-4e-06	-2e-06	0	0	0	0	0	0	0
	9.6685	7.7e-05	7.1e-05	7.4e-05	6.7e-05	7.2e-05	6.4e-05	5.3e-05	5e-05	3.9e-05	2.7e-05	1.3e-05	0.000007	0	-4e-06	-6e-06	-7e-06	-4e-06	-2e-06	0	0	0	0	0	0	0
	9.7408	7.6e-05	7.1e-05	7.4e-05	6.7e-05	7.2e-05	6.4e-05	5.3e-05	5e-05	3.9e-05	2.7e-05	1.4e-05	0.000007	0	-4e-06	-6e-06	-7e-06	-4e-06	-2e-06	0	0	0	0	0	0	0
	9.8131	7.7e-05	7e-05	7.5e-05	6.6e-05	7.3e-05	6.4e-05	5.4e-05	5e-05	4e-05	2.7e-05	1.4e-05	0.000008	0	-4e-06	-6e-06	-7e-06	-4e-06	-2e-06	0	0	0	0	0	0	0
	9.8854	7.6e-05	7e-05	7.3e-05	6.5e-05	7.3e-05	6.5e-05	5.5e-05	5.1e-05	4e-05	2.8e-05	1.4e-05	0.000008	0	-4e-06	-6e-06	-7e-06	-4e-06	-2e-06	0	0	0	0	0	0	0
	9.95771	7.5e-05	6.8e-05	7.2e-05	6.6e-05	7.3e-05	6.4e-05	5.5e-05	5e-05	4e-05	2.8e-05	1.4e-05	0.000008	0	-5e-06	-7e-06	-7e-06	-4e-06	-2e-06	0	0	0	0	0	0	0
	10.03	7.4e-05	6.7e-05	7.1e-05	6.6e-05	7.2e-05	6.3e-05	5.4e-05	4.9e-05	4e-05	2.8e-05	1.4e-05	0.000009	0	-5e-06	-7e-06	-7e-06	-4e-06	-2e-06	0	0	0	0	0	0	0
	10.1023	7.3e-05	6.5e-05	7e-05	6.7e-05	6.9e-05	6.2e-05	5.3e-05	4.7e-05	4e-05	2.8e-05	1.4e-05	0.000009	0	-5e-06	-7e-06	-7e-06	-4e-06	-2e-06	0	0	0	0	0	0	0
	10.1746	7.2e-05	6.4e-05	6.8e-05	6.5e-05	6.8e-05	6.2e-05	5.2e-05	4.7e-05	4e-05	2.7e-05	1.3e-05	0.000009	0	-4e-06	-7e-06	-7e-06	-4e-06	-2e-06	0	0	0	0	0	0	0
	10.2469	7.1e-05	6.4e-05	6.7e-05	6.4e-05	6.7e-05	6.1e-05	5.1e-05	4.6e-05	3.9e-05	2.7e-05	1.3e-05	0.000009	0	-4e-06	-6e-06	-7e-06	-4e-06	-2e-06	0	0	0	0	0	0	0
	10.3192	7e-05	6.2e-05	6.6e-05	6.4e-05	6.5e-05	6e-05	5.1e-05	4.5e-05	3.8e-05	2.6e-05	1.3e-05	0.000010	0	-4e-06	-7e-06	-7e-06	-3e-06	-2e-06	0	0	0	0	0	0	0
	10.3915	6.8e-05	6.1e-05	6.5e-05	6.3e-05	6.4e-05	5.9e-05	5.1e-05	4.5e-05	3.7e-05	2.5e-05	1.3e-05	0.000009	0	-4e-06	-6e-06	-6e-06	-3e-06	-2e-06	0	0	0	0	0	0	0
	10.4638	6.6e-05	5.7e-05	6.3e-05	6e-05	6.2e-05	5.9e-05	5.1e-05	4.4e-05	3.7e-05	2.5e-05	1.3e-05	0.000009	0	-4e-06	-7e-06	-6e-06	-3e-06	-3e-06	0	0	0	0	0	0	0
	10.5361	6.4e-05	5.6e-05	6e-05	5.9e-05	6.1e-05	5.7e-05	4.9e-05	4.3e-05	3.7e-05	2.5e-05	1.3e-05	0.000009	0	-4e-06	-6e-06	-6e-06	-3e-06	-3e-06	0	0	0	0	0	0	0
	10.6084	6.2e-05	5.5e-05	5.9e-05	5.7e-05	5.9e-05	5.7e-05	4.8e-05	4.1e-05	3.7e-05	2.5e-05	1.2e-05	0.000009	0	-4e-06	-6e-06	-5e-06	-3e-06	-3e-06	0	0	0	0	0	0	0
	10.6807	5.9e-05	5.5e-05	5.8e-05	5.6e-05	5.8e-05	5.6e-05	4.7e-05	4e-05	3.7e-05	2.4e-05	1.3e-05	0.000009	0	-3e-06	-6e-06	-5e-06	-3e-06	-3e-06	0	0	0	0	0	0	0
	10.753	5.8e-05	5.5e-05	5.7e-05	5.5e-05	5.6e-05	5.6e-05	4.5e-05	3.9e-05	3.7e-05	2.3e-05	1.3e-05	0.000009	0	-4e-06	-6e-06	-5e-06	-3e-06	-3e-06	0	0	0	0	0	0	0
	10.8253	5.6e-05	5.3e-05	5.5e-05	5.3e-05	5.5e-05	5.4e-05	4.4e-05	3.9e-05	3.6e-05	2.3e-05	1.3e-05	0.000009	0	-4e-06	-6e-06	-5e-06	-3e-06	-3e-06	0	0	0	0	0	0	0
	10.8976	5.5e-05	5.2e-05	5.4e-05	5.2e-05	5.3e-05	5.2e-05	4.4e-05	3.8e-05	3.5e-05	2.2e-05	1.2e-05	0.000009	0	-4e-06	-6e-06	-5e-06	-3e-06	-3e-06	0	0	0	0	0	0	0
	10.9699	5.3e-05	5.2e-05	5.3e-05	5.1e-05	5.2e-05	5.2e-05	4.3e-05	3.7e-05	3.4e-05	2.2e-05	1.2e-05	0.000009	0	-4e-06	-7e-06	-5e-06	-3e-06	-3e-06	0	0	0	0	0	0	0
	11.0422	5.2e-05	5.1e-05	5.2e-05	5e-05	5.1e-05	5.3e-05	4.3e-05	3.7e-05	3.3e-05	2.2e-05	1.3e-05	0.000009	0	-3e-06	-7e-06	-5e-06	-4e-06	-2e-06	0	0	0	0	0	0	0
	11.1145	5.1e-05	5.1e-05	5.1e-05	4.9e-05	5.1e-05	5.1e-05	4.2e-05	3.7e-05	3.3e-05	2.2e-05	1.2e-05	0.000010	0	-3e-06	-7e-06	-4e-06	-4e-06	-2e-06	0	0	0	0	0	0	0
	11.1868	5e-05	5e-05	5e-05	4.8e-05	5e-05	5e-05	4.1e-05	3.7e-05	3.2e-05	2e-05	1.2e-05	0.000009	0	-3e-06	-7e-06	-4e-06	-4e-06	-3e-06	0	0	0	0	0	0	0
	11.2592	5e-05	5e-05	5.1e-05	4.8e-05	4.9e-05	5e-05	4.1e-05	3.7e-05	3.2e-05	2e-05	1.2e-05	0.000009	0	-3e-06	-7e-06	-4e-06	-4e-06	-3e-06	0	0	0	0	0	0	0
	11.3315	5e-05	5e-05	5e-05	4.8e-05	4.8e-05	5e-05	4.1e-05	3.7e-05	3.1e-05	2e-05	1.3e-05	0.000009	0	-3e-06	-7e-06	-5e-06	-4e-06	-3e-06	0	0	0	0	0	0	0
	11.4038	4.9e-05	4.9e-05	4.8e-05	4.8e-05	4.7e-05	4.9e-05	4e-05	3.6e-05	3.1e-05	2e-05	1.3e-05	0.000009	0	-3e-06	-7e-06	-4e-06	-4e-06	-3e-06	0	0	0	0	0	0	0
	11.4761	4.8e-05	4.8e-05	4.7e-05	4.8e-05	4.6e-05	4.9e-05	3.9e-05	3.6e-05	3e-05	2e-05	1.2e-05	0.000009	0	-3e-06	-7e-06	-4e-06	-3e-06	-3e-06	0	0	0	0	0	0	0
	11.5484	4.7e-05	4.8e-05	4.8e-05	4.8e-05	4.5e-05	4.9e-05	3.8e-05	3.6e-05	3e-05	2e-05	1.3e-05	0.000009	0	-3e-06	-7e-06	-4e-06	-3e-06	-3e-06	0	0	0	0	0	0	0
	11.6207	4.6e-05	4.6e-05	4.7e-05	4.7e-05	4.4e-05	4.9e-05	3.7e-05	3.6e-05	3e-05	2e-05	1.3e-05	0.000009	0	-3e-06	-7e-06	-4e-06	-3e-06	-3e-06	0	0	0	0	0	0	0
	11.693	4.5e-05	4.5e-05	4.7e-05	4.5e-05	4.3e-05	4.8e-05	3.7e-05	3.6e-05	2.9e-05	2e-05	1.3e-05	0.000009	0	-3e-06	-7e-06	-4e-06	-3e-06	-3e-06	0	0	0	0	0	0	0
	11.7653	4.4e-05	4.4e-05	4.6e-05	4.3e-05	4.2e-05	4.6e-05	3.7e-05	3.5e-05	2.9e-05	2e-05	1.2e-05	0.000009	0	-3e-06	-7e-06	-4e-06	-3e-06	-3e-06	0	0	0	0	0	0	0
	11.8376	4.2e-05	4.2e-05	4.5e-05	4.3e-05	4.1e-05	4.5e-05	3.6e-05	3.5e-05	2.9e-05	2.1e-05	1.2e-05	0.000009	0	-3e-06	-7e-06	-4e-06	-3e-06	-3e-06	0	0	0	0	0	0	0
	11.9099	4.2e-05	4.1e-05	4.4e-05	4.3e-05	4e-05	4.4e-05	3.6e-05	3.5e-05	2.9e-05	2e-05	1.3e-05	0.000009	0	-4e-06	-6e-06	-4e-06	-3e-06	-3e-06	0	0	0	0	0	0	0
	11.9822	4.1e-05	4e-05	4.4e-05	4.2e-05	4e-05	4.3e-05	3.5e-05	3.4e-05	3e-05	2.1e-05	1.3e-05	0.000009	0	-4e-06	-6e-06	-4e-06	-3e-06	-3e-06	0	0	0	0	0	0	0
	12.0545	4.1e-05	3.9e-05	4.4e-05	4.1e-05	4e-05	4.3e-05	3.5e-05	3.4e-05	3e-05	2.1e-05	1.3e-05	0.000009	0	-4e-06	-6e-06	-4e-06	-3e-06	-3e-06	0	0	0	0	0	0	0
	12.1268	4.1e-05	3.8e-05	4.3e-05	4.1e-05	3.9e-05	4.3e-05	3.5e-05	3.3e-05	3e-05	2.1e-05	1.3e-05	0.000008	0	-4e-06	-6e-06	-4e-06	-3e-06	-3e-06	0	0	0	0	0	0	0
	12.1991	4e-05	3.7e-05	4.2e-05	4.1e-05	3.9e-05	4.2e-05	3.4e-05	3.3e-05	3e-05	2.1e-05	1.3e-05	0.000008	0	-4e-06	-6e-06	-4e-06	-3e-06	-3e-06	0	0	0	0	0	0	0
	12.2714	3.9e-05	3.7e-05	4.1e-05	4e-05	3.8e-05	4.2e-05	3.3e-05	3.2e-05	3e-05	2.1e-05	1.3e-05	0.000009	0	-4e-06	-6e-06	-4e-06	-2e-06	-3e-06	0	0	0	0	0	0	0
	12.3437	3.8e-05	3.7e-05	4e-05	3.9e-05	3.8e-05	4.1e-05	3.4e-05	3.2e-05	3.1e-05	2.1e-05	1.3e-05	0.000008	0	-4e-06	-7e-06	-4e-06	-2e-06	-3e-06	0	0	0	0	0	0	0
	12.416	3.7e-05	3.6e-05	3.9e-05	3.9e-05	3.7e-05	4.1e-05	3.5e-05	3.2e-05	3.1e-05	2.1e-05	1.3e-05	0.000008	0	-5e-06	-6e-06	-4e-06	-2e-06	-3e-06	0	0	0	0	0	0	0
	12.4883	3.7e-05	3.5e-05	3.8e-05	3.8e-05	3.7e-05	4.2e-05	3.4e-05	3.1e-05	3.1e-05	2e-05	1.3e-05	0.000008	0	-5e-06	-7e-06	-4e-06	-2e-06	-3e-06	0	0	0	0	0	0	0
	12.5606	3.6e-05	3.5e-05	3.7e-05	3.7e-05	3.6e-05	4.1e-05	3.4e-05	3.1e-05	3e-05	2e-05	1.3e-05	0.000008	0	-5e-06	-6e-06	-4e-06	-2e-06	-3e-06	0	0	0	0	0	0	0
	12.6329	3.5e-05	3.4e-05	3.6e-05	3.7e-05	3.6e-05	4e-05	3.3e-05	3.1e-05	3e-05	2e-05	1.3e-05	0.000008	0	-5e-06	-6e-06	-4e-06	-2e-06	-3e-06	0	0	0	0	0	0	0
	12.7052	3.3e-05	3.3e-05	3.5e-05	3.6e-05	3.5e-05	3.8e-05	3.3e-05	3.1e-05	2.9e-05	2e-05	1.3e-05	0.000008	0	-5e-06	-6e-06	-4e-06	-2e-06	-3e-06	0	0	0	0	0	0	0
	12.7775	3.3e-05	3.4e-05	3.4e-05	3.6e-05	3.4e-05	3.8e-05	3.3e-05	3.1e-05	2.9e-05	1.9e-05	1.4e-05	0.000008	0	-5e-06	-6e-06	-4e-06	-2e-06	-3e-06	0	0	0	0	0	0	0
	12.8498	3.3e-05	3.3e-05	3.4e-05	3.7e-05	3.4e-05	3.8e-05	3.2e-05	3.1e-05	2.9e-05	1.9e-05	1.4e-05	0.000007	0	-5e-06	-6e-06	-4e-06	-2e-06	-3e-06	0	0	0	0	0	0	0
	12.9221	3.2e-05	3.2e-05	3.4e-05	3.6e-05	3.3e-05	3.7e-05	3.1e-05	3.1e-05	2.8e-05	1.9e-05	1.4e-05	0.000007	0	-5e-06	-6e-06	-4e-06	-2e-06	-2e-06	0	0	0	0	0	0	0
	12.9944	3.1e-05	3.2e-05	3.3e-05	3.6e-05	3.2e-05	3.6e-05	3.1e-05	3e-05	2.7e-05	1.9e-05	1.5e-05	0.000007	0	-5e-06	-6e-06	-4e-06	-2e-06	-2e-06	0	0	0	0	0	0	0

## Sheet: Figure 1d_electron
	Figure 1d	electron charge density profiles	(e bohr^-3)	The sign is opposite for cathode and anode
	Distance (Å)	σ (uC cm^-2)
		-17.939	-16.444	-14.949	-13.454	-11.959	-10.464	-8.969	-7.474	-5.98	-4.485	-2.99	-1.495	0	1.495	2.242	2.99	3.737	4.485	5.98	7.474	8.969	10.464	11.959	14.949	17.939
	-7.178	1.6e-05	7e-06	6e-06	1.2e-05	5e-06	5e-06	3e-06	1e-06	2e-06	0	-2e-06	-3e-06	0	0	-5e-06	-3e-06	-8e-06	-6e-06	-5e-06	-3e-06	-6e-06	-9e-06	-5e-06	-8e-06	-1.1e-05
	-7.1057	1.5e-05	7e-06	6e-06	1.2e-05	5e-06	5e-06	2e-06	1e-06	2e-06	0	-2e-06	-3e-06	0	0	-5e-06	-3e-06	-8e-06	-5e-06	-4e-06	-2e-06	-6e-06	-9e-06	-4e-06	-8e-06	-1.1e-05
	-7.03339	1.4e-05	6e-06	6e-06	1e-05	4e-06	5e-06	2e-06	1e-06	1e-06	0	-2e-06	-3e-06	0	0	-5e-06	-3e-06	-7e-06	-5e-06	-4e-06	-3e-06	-6e-06	-9e-06	-4e-06	-8e-06	-1e-05
	-6.96109	1.3e-05	5e-06	5e-06	9e-06	4e-06	4e-06	2e-06	1e-06	1e-06	-1e-06	-2e-06	-3e-06	0	0	-5e-06	-3e-06	-7e-06	-5e-06	-4e-06	-4e-06	-6e-06	-8e-06	-5e-06	-8e-06	-1e-05
	-6.88879	1.1e-05	5e-06	5e-06	7e-06	3e-06	4e-06	2e-06	2e-06	1e-06	0	-2e-06	-2e-06	0	0	-5e-06	-3e-06	-6e-06	-5e-06	-4e-06	-4e-06	-5e-06	-7e-06	-5e-06	-8e-06	-1e-05
	-6.81649	1e-05	5e-06	5e-06	6e-06	3e-06	4e-06	2e-06	2e-06	1e-06	0	-1e-06	-1e-06	0	0	-4e-06	-2e-06	-4e-06	-4e-06	-3e-06	-5e-06	-5e-06	-6e-06	-5e-06	-7e-06	-8e-06
	-6.74418	8e-06	4e-06	4e-06	4e-06	3e-06	3e-06	2e-06	2e-06	1e-06	0	-1e-06	-1e-06	0	0	-3e-06	-1e-06	-3e-06	-3e-06	-3e-06	-5e-06	-4e-06	-4e-06	-4e-06	-6e-06	-6e-06
	-6.67188	6e-06	3e-06	3e-06	2e-06	2e-06	2e-06	1e-06	1e-06	1e-06	-1e-06	-1e-06	0	0	0	-2e-06	-1e-06	-1e-06	-2e-06	-1e-06	-4e-06	-2e-06	-2e-06	-3e-06	-3e-06	-3e-06
	-6.59958	3e-06	1e-06	0	-1e-06	0	0	0	0	0	-1e-06	-1e-06	0	0	0	-1e-06	0	0	-1e-06	0	-2e-06	0	1e-06	0	0	1e-06
	-6.52728	-1e-06	-2e-06	-2e-06	-4e-06	-2e-06	-2e-06	-2e-06	-1e-06	-1e-06	-2e-06	-1e-06	0	0	1e-06	0	1e-06	2e-06	0	2e-06	-1e-06	2e-06	4e-06	2e-06	4e-06	6e-06
	-6.45497	-5e-06	-5e-06	-5e-06	-7e-06	-5e-06	-4e-06	-4e-06	-3e-06	-2e-06	-3e-06	-1e-06	0	0	1e-06	1e-06	2e-06	3e-06	2e-06	4e-06	1e-06	5e-06	6e-06	5e-06	7e-06	1e-05
	-6.38267	-9e-06	-8e-06	-8e-06	-1e-05	-7e-06	-6e-06	-5e-06	-5e-06	-3e-06	-3e-06	-2e-06	0	0	2e-06	1e-06	3e-06	5e-06	3e-06	6e-06	3e-06	7e-06	9e-06	7e-06	1e-05	1.4e-05
	-6.31037	-1.3e-05	-1.1e-05	-1.1e-05	-1.2e-05	-9e-06	-8e-06	-7e-06	-6e-06	-4e-06	-4e-06	-2e-06	0	0	2e-06	2e-06	4e-06	6e-06	3e-06	7e-06	4e-06	8e-06	1.1e-05	9e-06	1.3e-05	1.6e-05
	-6.23807	-1.6e-05	-1.3e-05	-1.3e-05	-1.4e-05	-1.1e-05	-9e-06	-8e-06	-7e-06	-4e-06	-4e-06	-2e-06	0	0	2e-06	3e-06	4e-06	6e-06	4e-06	8e-06	6e-06	9e-06	1.2e-05	1e-05	1.4e-05	1.8e-05
	-6.16576	-1.7e-05	-1.5e-05	-1.4e-05	-1.5e-05	-1.2e-05	-1e-05	-9e-06	-8e-06	-5e-06	-5e-06	-2e-06	0	0	2e-06	3e-06	4e-06	6e-06	4e-06	8e-06	6e-06	1e-05	1.2e-05	1.1e-05	1.5e-05	1.9e-05
	-6.09346	-1.8e-05	-1.6e-05	-1.5e-05	-1.5e-05	-1.2e-05	-1e-05	-9e-06	-8e-06	-5e-06	-5e-06	-2e-06	0	0	2e-06	3e-06	4e-06	6e-06	4e-06	8e-06	6e-06	1e-05	1.2e-05	1.1e-05	1.5e-05	1.9e-05
	-6.02116	-1.9e-05	-1.5e-05	-1.5e-05	-1.4e-05	-1.2e-05	-1e-05	-9e-06	-8e-06	-5e-06	-4e-06	-2e-06	0	0	2e-06	3e-06	4e-06	6e-06	4e-06	8e-06	6e-06	9e-06	1.1e-05	1e-05	1.4e-05	1.7e-05
	-5.94886	-1.8e-05	-1.4e-05	-1.4e-05	-1.3e-05	-1.1e-05	-9e-06	-8e-06	-7e-06	-4e-06	-4e-06	-2e-06	0	0	2e-06	3e-06	4e-06	6e-06	3e-06	7e-06	5e-06	8e-06	1e-05	9e-06	1.2e-05	1.5e-05
	-5.87655	-1.6e-05	-1.2e-05	-1.2e-05	-1.1e-05	-9e-06	-7e-06	-7e-06	-6e-06	-3e-06	-3e-06	-1e-06	0	0	2e-06	3e-06	3e-06	5e-06	3e-06	6e-06	4e-06	7e-06	8e-06	6e-06	9e-06	1.2e-05
	-5.80425	-1.3e-05	-1e-05	-9e-06	-9e-06	-7e-06	-6e-06	-5e-06	-4e-06	-2e-06	-2e-06	-1e-06	0	0	2e-06	2e-06	3e-06	4e-06	2e-06	5e-06	2e-06	5e-06	6e-06	4e-06	6e-06	8e-06
	-5.73195	-9e-06	-6e-06	-6e-06	-6e-06	-4e-06	-3e-06	-3e-06	-3e-06	0	-1e-06	0	1e-06	0	1e-06	2e-06	2e-06	3e-06	1e-06	3e-06	1e-06	3e-06	3e-06	1e-06	3e-06	4e-06
	-5.65965	-5e-06	-2e-06	-3e-06	-3e-06	-1e-06	-1e-06	-1e-06	-1e-06	1e-06	0	1e-06	1e-06	0	1e-06	1e-06	1e-06	2e-06	0	1e-06	-1e-06	0	1e-06	-2e-06	-1e-06	0
	-5.58734	-1e-06	2e-06	1e-06	1e-06	2e-06	2e-06	1e-06	2e-06	3e-06	1e-06	1e-06	1e-06	0	0	0	0	1e-06	-1e-06	0	-3e-06	-2e-06	-2e-06	-5e-06	-4e-06	-4e-06
	-5.51504	3e-06	5e-06	4e-06	4e-06	5e-06	4e-06	3e-06	3e-06	4e-06	2e-06	2e-06	2e-06	0	0	0	-1e-06	0	-2e-06	-2e-06	-5e-06	-4e-06	-4e-06	-7e-06	-7e-06	-7e-06
	-5.44274	6e-06	8e-06	7e-06	6e-06	7e-06	6e-06	5e-06	5e-06	5e-06	3e-06	2e-06	2e-06	0	0	-1e-06	-1e-06	-1e-06	-3e-06	-3e-06	-6e-06	-5e-06	-5e-06	-8e-06	-9e-06	-1e-05
	-5.37044	7e-06	8e-06	8e-06	7e-06	7e-06	6e-06	5e-06	5e-06	5e-06	3e-06	2e-06	1e-06	0	-1e-06	-1e-06	-2e-06	-1e-06	-3e-06	-3e-06	-6e-06	-6e-06	-6e-06	-8e-06	-9e-06	-1e-05
	-5.29813	5e-06	7e-06	6e-06	6e-06	6e-06	5e-06	5e-06	4e-06	4e-06	2e-06	2e-06	1e-06	0	-1e-06	-1e-06	-2e-06	-1e-06	-2e-06	-3e-06	-5e-06	-5e-06	-5e-06	-6e-06	-8e-06	-9e-06
	-5.22583	2e-06	3e-06	3e-06	3e-06	3e-06	2e-06	3e-06	2e-06	2e-06	1e-06	1e-06	0	0	0	-1e-06	-1e-06	0	-1e-06	-2e-06	-3e-06	-3e-06	-3e-06	-4e-06	-6e-06	-7e-06
	-5.15353	-2e-06	-1e-06	0	0	1e-06	0	1e-06	0	1e-06	0	0	-1e-06	0	0	-2e-06	-1e-06	0	0	-1e-06	-1e-06	-2e-06	-2e-06	-2e-06	-4e-06	-6e-06
	-5.08123	-3e-06	-2e-06	-1e-06	0	0	-1e-06	1e-06	-1e-06	0	0	0	-1e-06	0	0	-2e-06	-2e-06	0	0	-1e-06	-1e-06	-2e-06	-2e-06	-2e-06	-5e-06	-7e-06
	-5.00892	1e-06	1e-06	2e-06	3e-06	3e-06	2e-06	3e-06	1e-06	2e-06	1e-06	0	-1e-06	0	-1e-06	-3e-06	-3e-06	-1e-06	-1e-06	-3e-06	-3e-06	-5e-06	-6e-06	-5e-06	-8e-06	-1.2e-05
	-4.93662	1e-05	9e-06	9e-06	1e-05	9e-06	7e-06	8e-06	4e-06	5e-06	3e-06	2e-06	-1e-06	0	-2e-06	-5e-06	-5e-06	-4e-06	-3e-06	-6e-06	-6e-06	-9e-06	-1.1e-05	-1e-05	-1.4e-05	-1.9e-05
	-4.86432	2e-05	1.7e-05	1.7e-05	1.7e-05	1.5e-05	1.3e-05	1.3e-05	7e-06	7e-06	5e-06	3e-06	-1e-06	0	-2e-06	-7e-06	-7e-06	-6e-06	-6e-06	-9e-06	-9e-06	-1.3e-05	-1.5e-05	-1.5e-05	-1.9e-05	-2.4e-05
	-4.79202	2.5e-05	2.2e-05	2.1e-05	2e-05	1.8e-05	1.5e-05	1.5e-05	9e-06	8e-06	6e-06	4e-06	-1e-06	0	-3e-06	-7e-06	-8e-06	-7e-06	-6e-06	-1e-05	-1e-05	-1.4e-05	-1.6e-05	-1.6e-05	-2.1e-05	-2.6e-05
	-4.71971	2.2e-05	1.9e-05	1.8e-05	1.8e-05	1.6e-05	1.3e-05	1.3e-05	7e-06	7e-06	5e-06	3e-06	-1e-06	0	-3e-06	-7e-06	-7e-06	-6e-06	-5e-06	-9e-06	-9e-06	-1.2e-05	-1.4e-05	-1.3e-05	-1.7e-05	-2.2e-05
	-4.64741	1.4e-05	1.2e-05	1.2e-05	1.2e-05	1.1e-05	8e-06	9e-06	4e-06	4e-06	3e-06	2e-06	-1e-06	0	-2e-06	-5e-06	-5e-06	-4e-06	-3e-06	-6e-06	-5e-06	-8e-06	-9e-06	-8e-06	-1.1e-05	-1.5e-05
	-4.57511	6e-06	4e-06	4e-06	5e-06	5e-06	3e-06	4e-06	1e-06	1e-06	1e-06	0	-1e-06	0	-1e-06	-4e-06	-3e-06	-2e-06	0	-3e-06	-2e-06	-4e-06	-5e-06	-4e-06	-6e-06	-9e-06
	-4.50281	1e-06	0	1e-06	1e-06	2e-06	0	2e-06	-1e-06	0	0	0	-1e-06	0	0	-2e-06	-2e-06	0	1e-06	-2e-06	-1e-06	-2e-06	-3e-06	-3e-06	-4e-06	-7e-06
	-4.4305	3e-06	1e-06	2e-06	2e-06	2e-06	1e-06	2e-06	1e-06	1e-06	1e-06	0	-1e-06	0	-1e-06	-2e-06	-2e-06	-1e-06	1e-06	-2e-06	-2e-06	-3e-06	-4e-06	-4e-06	-5e-06	-7e-06
	-4.3582	7e-06	5e-06	6e-06	6e-06	6e-06	4e-06	4e-06	3e-06	2e-06	2e-06	1e-06	0	0	-1e-06	-2e-06	-2e-06	-1e-06	0	-3e-06	-4e-06	-5e-06	-6e-06	-7e-06	-7e-06	-1e-05
	-4.2859	1.3e-05	1e-05	1e-05	1e-05	9e-06	7e-06	7e-06	5e-06	4e-06	4e-06	2e-06	1e-06	0	-1e-06	-2e-06	-3e-06	-2e-06	-1e-06	-4e-06	-5e-06	-6e-06	-7e-06	-9e-06	-8e-06	-1e-05
	-4.2136	1.6e-05	1.3e-05	1.3e-05	1.2e-05	1.1e-05	9e-06	8e-06	7e-06	5e-06	4e-06	3e-06	1e-06	0	-2e-06	-2e-06	-2e-06	-2e-06	-1e-06	-4e-06	-6e-06	-6e-06	-7e-06	-9e-06	-7e-06	-8e-06
	-4.14129	1.6e-05	1.3e-05	1.3e-05	1.1e-05	1e-05	8e-06	7e-06	6e-06	4e-06	4e-06	2e-06	1e-06	0	-2e-06	-1e-06	-2e-06	-1e-06	-1e-06	-3e-06	-4e-06	-4e-06	-4e-06	-6e-06	-4e-06	-4e-06
	-4.06899	1.3e-05	1e-05	1e-05	9e-06	8e-06	6e-06	5e-06	4e-06	3e-06	3e-06	2e-06	1e-06	0	-1e-06	0	-1e-06	0	1e-06	-1e-06	-2e-06	-1e-06	-1e-06	-2e-06	2e-06	3e-06
	-3.99669	8e-06	5e-06	6e-06	5e-06	4e-06	3e-06	2e-06	1e-06	1e-06	1e-06	0	1e-06	0	0	1e-06	0	2e-06	3e-06	1e-06	1e-06	3e-06	4e-06	3e-06	8e-06	1e-05
	-3.92438	1e-06	-1e-06	0	0	0	-1e-06	-2e-06	-2e-06	-1e-06	-1e-06	-1e-06	0	0	0	2e-06	2e-06	4e-06	5e-06	4e-06	5e-06	7e-06	8e-06	8e-06	1.4e-05	1.7e-05
	-3.85208	-5e-06	-7e-06	-5e-06	-5e-06	-5e-06	-5e-06	-6e-06	-5e-06	-4e-06	-2e-06	-2e-06	0	0	1e-06	3e-06	3e-06	5e-06	6e-06	7e-06	8e-06	1e-05	1.2e-05	1.2e-05	1.9e-05	2.3e-05
	-3.77978	-1.2e-05	-1.3e-05	-1.1e-05	-1e-05	-1e-05	-9e-06	-9e-06	-7e-06	-6e-06	-4e-06	-3e-06	-1e-06	0	2e-06	4e-06	4e-06	7e-06	8e-06	9e-06	1e-05	1.3e-05	1.6e-05	1.6e-05	2.4e-05	2.8e-05
	-3.70748	-1.8e-05	-1.8e-05	-1.5e-05	-1.4e-05	-1.3e-05	-1.2e-05	-1.2e-05	-1e-05	-8e-06	-5e-06	-4e-06	-1e-06	0	2e-06	5e-06	5e-06	8e-06	1e-05	1.1e-05	1.2e-05	1.6e-05	1.8e-05	1.9e-05	2.7e-05	3.1e-05
	-3.63517	-2.2e-05	-2.2e-05	-1.9e-05	-1.8e-05	-1.6e-05	-1.5e-05	-1.4e-05	-1.1e-05	-9e-06	-6e-06	-5e-06	-1e-06	0	3e-06	5e-06	6e-06	9e-06	1e-05	1.2e-05	1.4e-05	1.7e-05	2e-05	2.1e-05	2.8e-05	3.2e-05
	-3.56287	-2.6e-05	-2.5e-05	-2.2e-05	-2e-05	-1.8e-05	-1.6e-05	-1.5e-05	-1.2e-05	-1e-05	-7e-06	-5e-06	-1e-06	0	3e-06	6e-06	6e-06	9e-06	1.1e-05	1.2e-05	1.4e-05	1.7e-05	2e-05	2.1e-05	2.8e-05	3.2e-05
	-3.49057	-2.8e-05	-2.7e-05	-2.3e-05	-2.1e-05	-1.9e-05	-1.7e-05	-1.5e-05	-1.3e-05	-1e-05	-7e-06	-5e-06	-1e-06	0	3e-06	6e-06	6e-06	9e-06	1.1e-05	1.2e-05	1.3e-05	1.7e-05	1.9e-05	2e-05	2.7e-05	2.9e-05
	-3.41827	-2.7e-05	-2.6e-05	-2.2e-05	-2e-05	-1.8e-05	-1.6e-05	-1.5e-05	-1.2e-05	-9e-06	-6e-06	-5e-06	-1e-06	0	3e-06	6e-06	6e-06	9e-06	1e-05	1.1e-05	1.2e-05	1.5e-05	1.7e-05	1.7e-05	2.3e-05	2.5e-05
	-3.34596	-2.6e-05	-2.4e-05	-2e-05	-1.8e-05	-1.6e-05	-1.4e-05	-1.3e-05	-1e-05	-8e-06	-5e-06	-4e-06	-1e-06	0	3e-06	5e-06	5e-06	8e-06	9e-06	9e-06	1e-05	1.2e-05	1.4e-05	1.4e-05	1.8e-05	1.9e-05
	-3.27366	-2.2e-05	-2.1e-05	-1.7e-05	-1.5e-05	-1.3e-05	-1.2e-05	-1e-05	-8e-06	-6e-06	-4e-06	-3e-06	0	0	2e-06	4e-06	4e-06	6e-06	8e-06	7e-06	7e-06	9e-06	1e-05	9e-06	1.3e-05	1.3e-05
	-3.20136	-1.7e-05	-1.6e-05	-1.3e-05	-1.1e-05	-1e-05	-8e-06	-7e-06	-5e-06	-4e-06	-2e-06	-2e-06	0	0	1e-06	3e-06	3e-06	5e-06	6e-06	5e-06	4e-06	5e-06	6e-06	4e-06	7e-06	5e-06
	-3.12906	-1.2e-05	-1.1e-05	-8e-06	-7e-06	-6e-06	-5e-06	-4e-06	-2e-06	-1e-06	0	-1e-06	1e-06	0	1e-06	2e-06	2e-06	3e-06	4e-06	2e-06	1e-06	2e-06	1e-06	0	1e-06	-1e-06
	-3.05675	-8e-06	-7e-06	-4e-06	-3e-06	-3e-06	-2e-06	-1e-06	0	0	1e-06	0	1e-06	0	0	1e-06	1e-06	2e-06	2e-06	0	-1e-06	-1e-06	-1e-06	-3e-06	-2e-06	-5e-06
	-2.98445	-6e-06	-6e-06	-3e-06	-2e-06	-1e-06	-2e-06	0	0	1e-06	1e-06	0	1e-06	0	0	1e-06	0	2e-06	2e-06	0	-1e-06	-1e-06	-2e-06	-3e-06	-2e-06	-4e-06
	-2.91215	-1e-05	-1e-05	-7e-06	-6e-06	-5e-06	-4e-06	-3e-06	-2e-06	-1e-06	0	-1e-06	0	0	0	1e-06	1e-06	3e-06	3e-06	2e-06	2e-06	2e-06	2e-06	2e-06	3e-06	2e-06
	-2.83985	-2.1e-05	-1.9e-05	-1.6e-05	-1.4e-05	-1.2e-05	-1.1e-05	-8e-06	-7e-06	-6e-06	-4e-06	-4e-06	-1e-06	0	2e-06	2e-06	3e-06	5e-06	6e-06	6e-06	8e-06	9e-06	1e-05	1.1e-05	1.5e-05	1.5e-05
	-2.76754	-3.4e-05	-3.2e-05	-2.8e-05	-2.5e-05	-2.2e-05	-2e-05	-1.5e-05	-1.4e-05	-1.1e-05	-7e-06	-6e-06	-3e-06	0	3e-06	4e-06	5e-06	8e-06	1e-05	1e-05	1.4e-05	1.6e-05	1.8e-05	2.1e-05	2.6e-05	2.8e-05
	-2.69524	-4.2e-05	-3.8e-05	-3.4e-05	-3.1e-05	-2.7e-05	-2.4e-05	-1.9e-05	-1.7e-05	-1.3e-05	-9e-06	-7e-06	-4e-06	0	4e-06	4e-06	6e-06	9e-06	1.1e-05	1.2e-05	1.7e-05	1.8e-05	2e-05	2.4e-05	2.8e-05	3e-05
	-2.62294	-3.3e-05	-3e-05	-2.7e-05	-2.4e-05	-2e-05	-1.8e-05	-1.3e-05	-1.3e-05	-1e-05	-6e-06	-5e-06	-3e-06	0	3e-06	2e-06	3e-06	5e-06	7e-06	7e-06	1.1e-05	1.1e-05	1.1e-05	1.4e-05	1.5e-05	1.3e-05
	-2.55064	-6e-06	-5e-06	-4e-06	-3e-06	-2e-06	-1e-06	1e-06	-2e-06	0	1e-06	0	-1e-06	0	0	-2e-06	-2e-06	-2e-06	-2e-06	-5e-06	-3e-06	-6e-06	-1e-05	-8e-06	-1.4e-05	-2e-05
	-2.47833	2.8e-05	2.6e-05	2.4e-05	2.3e-05	2.2e-05	2e-05	2e-05	1.3e-05	1.2e-05	1e-05	6e-06	2e-06	0	-4e-06	-8e-06	-9e-06	-1.1e-05	-1.2e-05	-1.9e-05	-2e-05	-2.7e-05	-3.3e-05	-3.5e-05	-4.7e-05	-5.8e-05
	-2.40603	5.2e-05	4.9e-05	4.5e-05	4.2e-05	3.8e-05	3.5e-05	3.2e-05	2.4e-05	2e-05	1.7e-05	1e-05	3e-06	0	-6e-06	-1.2e-05	-1.4e-05	-1.7e-05	-1.9e-05	-2.7e-05	-3e-05	-3.9e-05	-4.8e-05	-5.1e-05	-6.6e-05	-8e-05
	-2.33373	5.4e-05	5e-05	4.6e-05	4.3e-05	3.9e-05	3.5e-05	3.2e-05	2.4e-05	2e-05	1.6e-05	1e-05	3e-06	0	-6e-06	-1.1e-05	-1.4e-05	-1.7e-05	-1.9e-05	-2.7e-05	-2.9e-05	-3.8e-05	-4.6e-05	-4.8e-05	-6.3e-05	-7.5e-05
	-2.26143	3.4e-05	3.1e-05	2.9e-05	2.7e-05	2.5e-05	2.2e-05	2.1e-05	1.4e-05	1.2e-05	1e-05	6e-06	2e-06	0	-4e-06	-8e-06	-9e-06	-1.1e-05	-1.2e-05	-1.7e-05	-1.8e-05	-2.4e-05	-2.9e-05	-2.9e-05	-3.9e-05	-4.7e-05
	-2.18912	6e-06	6e-06	5e-06	5e-06	5e-06	5e-06	6e-06	2e-06	2e-06	2e-06	1e-06	-1e-06	0	-1e-06	-3e-06	-3e-06	-4e-06	-3e-06	-6e-06	-4e-06	-7e-06	-9e-06	-7e-06	-1.2e-05	-1.6e-05
	-2.11682	-1.1e-05	-1.1e-05	-1e-05	-9e-06	-7e-06	-6e-06	-4e-06	-5e-06	-5e-06	-2e-06	-2e-06	-2e-06	0	1e-06	0	0	1e-06	2e-06	1e-06	4e-06	3e-06	2e-06	5e-06	3e-06	1e-06
	-2.04452	-9e-06	-8e-06	-7e-06	-7e-06	-5e-06	-5e-06	-3e-06	-3e-06	-3e-06	-1e-06	-1e-06	-1e-06	0	0	0	0	0	1e-06	0	2e-06	0	-1e-06	1e-06	-2e-06	-5e-06
	-1.97222	1.3e-05	1.2e-05	1.1e-05	1e-05	1e-05	8e-06	8e-06	7e-06	4e-06	4e-06	3e-06	2e-06	0	-2e-06	-3e-06	-4e-06	-5e-06	-5e-06	-9e-06	-1e-05	-1.3e-05	-1.6e-05	-1.7e-05	-2.4e-05	-3e-05
	-1.89991	4.4e-05	4.1e-05	3.8e-05	3.4e-05	3.1e-05	2.7e-05	2.4e-05	2.1e-05	1.5e-05	1.3e-05	9e-06	5e-06	0	-5e-06	-7e-06	-9e-06	-1.2e-05	-1.4e-05	-2e-05	-2.4e-05	-3e-05	-3.5e-05	-3.9e-05	-5.1e-05	-6.1e-05
	-1.82761	7.5e-05	6.9e-05	6.4e-05	5.7e-05	5.2e-05	4.5e-05	4e-05	3.4e-05	2.6e-05	2e-05	1.4e-05	7e-06	0	-8e-06	-1.1e-05	-1.4e-05	-1.8e-05	-2.2e-05	-3e-05	-3.7e-05	-4.5e-05	-5.2e-05	-5.9e-05	-7.5e-05	-8.7e-05
	-1.75531	9.8e-05	9e-05	8.3e-05	7.4e-05	6.7e-05	5.9e-05	5e-05	4.3e-05	3.3e-05	2.6e-05	1.8e-05	9e-06	0	-1e-05	-1.3e-05	-1.8e-05	-2.3e-05	-2.7e-05	-3.7e-05	-4.6e-05	-5.5e-05	-6.3e-05	-7.1e-05	-8.9e-05	-0.000102
	-1.68301	0.000111	0.000102	9.3e-05	8.3e-05	7.5e-05	6.5e-05	5.6e-05	4.8e-05	3.6e-05	2.8e-05	1.9e-05	1e-05	0	-1.1e-05	-1.4e-05	-1.9e-05	-2.4e-05	-3e-05	-3.9e-05	-4.9e-05	-5.8e-05	-6.6e-05	-7.4e-05	-9.2e-05	-0.000104
	-1.6107	0.000113	0.000104	9.4e-05	8.4e-05	7.5e-05	6.6e-05	5.5e-05	4.7e-05	3.6e-05	2.8e-05	1.9e-05	1e-05	0	-1.1e-05	-1.4e-05	-1.9e-05	-2.4e-05	-2.9e-05	-3.7e-05	-4.7e-05	-5.5e-05	-6.2e-05	-7e-05	-8.6e-05	-9.6e-05
	-1.5384	0.000106	9.7e-05	8.8e-05	7.8e-05	6.9e-05	6e-05	5e-05	4.3e-05	3.3e-05	2.5e-05	1.7e-05	9e-06	0	-1e-05	-1.2e-05	-1.7e-05	-2.1e-05	-2.6e-05	-3.3e-05	-4e-05	-4.7e-05	-5.3e-05	-5.9e-05	-7.2e-05	-7.9e-05
	-1.4661	9.1e-05	8.3e-05	7.5e-05	6.6e-05	5.8e-05	5e-05	4.2e-05	3.5e-05	2.7e-05	2e-05	1.4e-05	7e-06	0	-8e-06	-1e-05	-1.3e-05	-1.7e-05	-2e-05	-2.5e-05	-3.1e-05	-3.6e-05	-4e-05	-4.4e-05	-5.3e-05	-5.7e-05
	-1.3938	7e-05	6.3e-05	5.7e-05	4.9e-05	4.3e-05	3.7e-05	3e-05	2.5e-05	1.9e-05	1.4e-05	1e-05	5e-06	0	-6e-06	-7e-06	-9e-06	-1.1e-05	-1.4e-05	-1.6e-05	-2e-05	-2.2e-05	-2.3e-05	-2.5e-05	-3e-05	-3e-05
	-1.32149	4.4e-05	4e-05	3.5e-05	2.9e-05	2.5e-05	2.1e-05	1.6e-05	1.4e-05	1e-05	7e-06	5e-06	3e-06	0	-4e-06	-3e-06	-3e-06	-5e-06	-6e-06	-6e-06	-6e-06	-6e-06	-5e-06	-5e-06	-5e-06	0
	-1.24919	1.6e-05	1.3e-05	1.1e-05	7e-06	5e-06	4e-06	1e-06	1e-06	-1e-06	0	0	0	0	-1e-06	1e-06	2e-06	2e-06	2e-06	5e-06	7e-06	1e-05	1.4e-05	1.7e-05	2.1e-05	2.9e-05
	-1.17689	-1.4e-05	-1.5e-05	-1.5e-05	-1.5e-05	-1.5e-05	-1.4e-05	-1.4e-05	-1.2e-05	-1.1e-05	-8e-06	-5e-06	-2e-06	0	2e-06	6e-06	8e-06	9e-06	1e-05	1.6e-05	2.1e-05	2.6e-05	3.2e-05	3.8e-05	4.7e-05	5.8e-05
	-1.10459	-4.4e-05	-4.3e-05	-4e-05	-3.8e-05	-3.5e-05	-3.2e-05	-2.9e-05	-2.5e-05	-2.1e-05	-1.5e-05	-1e-05	-5e-06	0	5e-06	1e-05	1.3e-05	1.6e-05	1.8e-05	2.7e-05	3.4e-05	4.2e-05	5e-05	5.7e-05	7e-05	8.4e-05
	-1.03228	-7.3e-05	-6.9e-05	-6.4e-05	-6e-05	-5.5e-05	-4.8e-05	-4.4e-05	-3.6e-05	-3e-05	-2.2e-05	-1.4e-05	-7e-06	0	8e-06	1.4e-05	1.8e-05	2.2e-05	2.5e-05	3.6e-05	4.5e-05	5.5e-05	6.5e-05	7.5e-05	9e-05	0.000107
	-0.95998	-9.9e-05	-9.3e-05	-8.6e-05	-7.9e-05	-7.2e-05	-6.3e-05	-5.6e-05	-4.6e-05	-3.8e-05	-2.8e-05	-1.8e-05	-8e-06	0	1e-05	1.7e-05	2.3e-05	2.7e-05	3.1e-05	4.4e-05	5.5e-05	6.6e-05	7.8e-05	8.9e-05	0.000107	0.000125
	-0.887677	-0.000121	-0.000112	-0.000103	-9.5e-05	-8.5e-05	-7.5e-05	-6.6e-05	-5.4e-05	-4.5e-05	-3.3e-05	-2.1e-05	-1e-05	0	1.2e-05	1.9e-05	2.6e-05	3.1e-05	3.6e-05	5e-05	6.2e-05	7.4e-05	8.6e-05	9.8e-05	0.000118	0.000137
	-0.815375	-0.000135	-0.000125	-0.000115	-0.000105	-9.4e-05	-8.3e-05	-7.2e-05	-5.9e-05	-4.8e-05	-3.5e-05	-2.3e-05	-1.1e-05	0	1.3e-05	2.1e-05	2.7e-05	3.3e-05	3.8e-05	5.2e-05	6.5e-05	7.7e-05	9e-05	0.000102	0.000122	0.000142
	-0.743072	-0.000141	-0.00013	-0.000119	-0.000108	-9.7e-05	-8.5e-05	-7.4e-05	-6e-05	-4.9e-05	-3.6e-05	-2.3e-05	-1.1e-05	0	1.3e-05	2e-05	2.7e-05	3.2e-05	3.8e-05	5.1e-05	6.3e-05	7.5e-05	8.8e-05	9.9e-05	0.000119	0.000138
	-0.67077	-0.000136	-0.000126	-0.000115	-0.000104	-9.3e-05	-8.2e-05	-7e-05	-5.7e-05	-4.7e-05	-3.4e-05	-2.2e-05	-1e-05	0	1.1e-05	1.9e-05	2.5e-05	2.9e-05	3.4e-05	4.6e-05	5.7e-05	6.9e-05	8e-05	9e-05	0.000109	0.000127
	-0.598467	-0.000122	-0.000112	-0.000103	-9.3e-05	-8.3e-05	-7.3e-05	-6.3e-05	-5.1e-05	-4.2e-05	-3.1e-05	-2e-05	-1e-05	0	9e-06	1.5e-05	2.1e-05	2.4e-05	2.9e-05	3.9e-05	4.8e-05	5.8e-05	6.8e-05	7.6e-05	9.3e-05	0.000112
	-0.526165	-0.000103	-9.5e-05	-8.7e-05	-7.9e-05	-7.1e-05	-6.3e-05	-5.4e-05	-4.4e-05	-3.7e-05	-2.7e-05	-1.9e-05	-1e-05	0	6e-06	1.1e-05	1.7e-05	1.8e-05	2.2e-05	3e-05	3.8e-05	4.6e-05	5.5e-05	6.3e-05	8e-05	0.0001
	-0.453862	-8.7e-05	-8e-05	-7.5e-05	-6.7e-05	-6.2e-05	-5.5e-05	-4.8e-05	-3.9e-05	-3.4e-05	-2.5e-05	-1.8e-05	-1e-05	0	4e-06	8e-06	1.3e-05	1.4e-05	1.8e-05	2.4e-05	3.1e-05	3.9e-05	4.8e-05	5.6e-05	7.4e-05	9.8e-05
	-0.38156	-8.2e-05	-7.5e-05	-7.2e-05	-6.5e-05	-6e-05	-5.4e-05	-4.8e-05	-4e-05	-3.4e-05	-2.7e-05	-2e-05	-1.2e-05	0	3e-06	6e-06	1.2e-05	1.2e-05	1.7e-05	2.3e-05	3.1e-05	4e-05	4.9e-05	5.9e-05	8.1e-05	0.000108
	-0.309257	-8.8e-05	-8e-05	-7.8e-05	-7e-05	-6.6e-05	-5.9e-05	-5.2e-05	-4.4e-05	-3.7e-05	-2.9e-05	-2.2e-05	-1.4e-05	0	4e-06	7e-06	1.3e-05	1.4e-05	2e-05	2.7e-05	3.5e-05	4.6e-05	5.6e-05	6.7e-05	9e-05	0.000117
	-0.236954	-9.5e-05	-8.6e-05	-8.3e-05	-7.4e-05	-6.9e-05	-6.1e-05	-5.4e-05	-4.6e-05	-3.8e-05	-3e-05	-2.2e-05	-1.3e-05	0	6e-06	9e-06	1.5e-05	1.6e-05	2.2e-05	2.9e-05	3.7e-05	4.7e-05	5.6e-05	6.5e-05	8.3e-05	0.0001
	-0.164652	-8.6e-05	-7.6e-05	-7.3e-05	-6.4e-05	-5.8e-05	-5.1e-05	-4.4e-05	-3.7e-05	-2.9e-05	-2.2e-05	-1.7e-05	-9e-06	0	7e-06	8e-06	1.3e-05	1.3e-05	1.9e-05	2.3e-05	2.8e-05	3.3e-05	3.7e-05	4e-05	4.4e-05	3.9e-05
	-0.0923493	-5e-05	-4e-05	-3.9e-05	-3.2e-05	-2.8e-05	-2.3e-05	-1.9e-05	-1.5e-05	-1e-05	-7e-06	-5e-06	-2e-06	0	5e-06	4e-06	7e-06	3e-06	7e-06	5e-06	3e-06	1e-06	-3e-06	-9e-06	-2.7e-05	-5.8e-05
	-0.0200467	7e-06	1.3e-05	1.1e-05	1.5e-05	1.4e-05	1.6e-05	1.5e-05	1.5e-05	1.4e-05	1.2e-05	8e-06	6e-06	0	1e-06	-3e-06	-4e-06	-1.1e-05	-1.1e-05	-1.9e-05	-2.8e-05	-3.8e-05	-5.1e-05	-6.6e-05	-0.000102	-0.000154
	0.0522558	5.9e-05	6.1e-05	5.6e-05	5.5e-05	5e-05	4.7e-05	4.2e-05	3.7e-05	3.2e-05	2.6e-05	1.7e-05	1.1e-05	0	-4e-06	-1e-05	-1.4e-05	-2.2e-05	-2.5e-05	-3.8e-05	-5.2e-05	-6.6e-05	-8.3e-05	-0.000103	-0.000148	-0.000208
	0.124558	8.1e-05	8.1e-05	7.2e-05	6.9e-05	6.2e-05	5.7e-05	5e-05	4.3e-05	3.6e-05	2.8e-05	1.8e-05	1e-05	0	-6e-06	-1.3e-05	-1.7e-05	-2.5e-05	-2.8e-05	-4.1e-05	-5.4e-05	-6.7e-05	-8.3e-05	-0.000101	-0.000141	-0.000194
	0.196861	6.4e-05	6.4e-05	5.5e-05	5.2e-05	4.6e-05	4.1e-05	3.6e-05	3.1e-05	2.5e-05	1.9e-05	1.2e-05	7e-06	0	-5e-06	-9e-06	-1.1e-05	-1.7e-05	-1.8e-05	-2.6e-05	-3.4e-05	-4.2e-05	-5.2e-05	-6.4e-05	-9.1e-05	-0.000133
	0.269164	2.6e-05	2.8e-05	2.2e-05	2e-05	1.8e-05	1.6e-05	1.3e-05	1.2e-05	1e-05	7e-06	4e-06	3e-06	0	0	-1e-06	-1e-06	-4e-06	-2e-06	-5e-06	-6e-06	-9e-06	-1.3e-05	-1.9e-05	-3.6e-05	-7.3e-05
	0.341466	3e-06	6e-06	3e-06	4e-06	4e-06	3e-06	4e-06	5e-06	4e-06	4e-06	3e-06	3e-06	0	4e-06	5e-06	5e-06	5e-06	8e-06	6e-06	7e-06	5e-06	3e-06	-4e-06	-2.3e-05	-7e-05
	0.413769	2.9e-05	3.2e-05	2.9e-05	2.7e-05	2.7e-05	2.5e-05	2.3e-05	2.3e-05	1.9e-05	1.7e-05	1.3e-05	1e-05	0	3e-06	4e-06	1e-06	0	0	-7e-06	-1.1e-05	-1.9e-05	-2.8e-05	-4.3e-05	-8e-05	-0.000152
	0.486071	0.000119	0.000116	0.000108	0.000101	9.5e-05	8.6e-05	7.8e-05	7e-05	5.8e-05	4.8e-05	3.5e-05	2.4e-05	0	-3e-06	-7e-06	-1.6e-05	-2.2e-05	-2.9e-05	-4.7e-05	-6.4e-05	-8.6e-05	-0.000109	-0.000139	-0.000208	-0.000315
	0.558374	0.000261	0.000248	0.000232	0.000215	0.000199	0.000179	0.000159	0.000139	0.000114	9.2e-05	6.6e-05	4.1e-05	0	-1.5e-05	-2.7e-05	-4.3e-05	-5.7e-05	-7.3e-05	-0.000108	-0.000142	-0.000183	-0.000225	-0.000273	-0.00038	-0.000526
	0.630676	0.000431	0.000406	0.000378	0.000348	0.000319	0.000286	0.000252	0.000218	0.000178	0.000141	9.9e-05	5.9e-05	0	-3e-05	-5e-05	-7.6e-05	-9.8e-05	-0.000124	-0.000177	-0.000231	-0.000291	-0.000353	-0.000419	-0.000564	-0.000744
	0.702979	0.000602	0.000564	0.000524	0.000481	0.000439	0.000392	0.000343	0.000295	0.00024	0.000188	0.000131	7.5e-05	0	-4.5e-05	-7.3e-05	-0.000108	-0.000138	-0.000174	-0.000244	-0.000315	-0.000393	-0.000472	-0.000555	-0.000732	-0.000938
	0.775281	0.000757	0.000707	0.000655	0.000599	0.000544	0.000485	0.000423	0.000362	0.000294	0.000228	0.000158	8.9e-05	0	-5.9e-05	-9.4e-05	-0.000136	-0.000173	-0.000217	-0.000301	-0.000386	-0.000478	-0.000571	-0.000667	-0.000869	-0.001093
	0.847584	0.000888	0.000827	0.000765	0.000698	0.000632	0.000562	0.000489	0.000416	0.000337	0.00026	0.00018	0.0001	0	-7e-05	-0.000112	-0.000158	-0.000202	-0.000252	-0.000345	-0.000442	-0.000544	-0.000647	-0.000752	-0.000971	-0.001205
	0.919887	0.000993	0.000923	0.000852	0.000776	0.000701	0.000621	0.000539	0.000458	0.00037	0.000284	0.000195	0.000107	0	-7.9e-05	-0.000125	-0.000176	-0.000223	-0.000277	-0.000378	-0.000482	-0.000591	-0.0007	-0.000811	-0.001039	-0.001276
	0.992189	0.001072	0.000994	0.000915	0.000832	0.00075	0.000664	0.000575	0.000487	0.000392	0.000301	0.000205	0.000111	0	-8.6e-05	-0.000135	-0.000188	-0.000238	-0.000295	-0.0004	-0.000508	-0.00062	-0.000733	-0.000845	-0.001077	-0.00131
	1.06449	0.001126	0.001042	0.000958	0.000869	0.000782	0.000691	0.000597	0.000504	0.000406	0.00031	0.000211	0.000113	0	-9e-05	-0.000141	-0.000195	-0.000247	-0.000305	-0.000411	-0.000521	-0.000634	-0.000747	-0.000859	-0.001088	-0.001313
	1.13679	0.001157	0.001069	0.000981	0.000889	0.000797	0.000703	0.000607	0.000511	0.000411	0.000313	0.000212	0.000112	0	-9.3e-05	-0.000145	-0.000198	-0.000251	-0.000308	-0.000414	-0.000523	-0.000635	-0.000745	-0.000855	-0.001078	-0.00129
	1.2091	0.001168	0.001078	0.000987	0.000893	0.0008	0.000704	0.000606	0.00051	0.000409	0.00031	0.000209	0.00011	0	-9.4e-05	-0.000145	-0.000198	-0.00025	-0.000306	-0.00041	-0.000516	-0.000624	-0.000731	-0.000837	-0.001049	-0.001246
	1.2814	0.001163	0.001071	0.000979	0.000884	0.00079	0.000695	0.000597	0.000501	0.000401	0.000303	0.000204	0.000106	0	-9.3e-05	-0.000143	-0.000195	-0.000245	-0.000299	-0.000399	-0.000501	-0.000605	-0.000706	-0.000807	-0.001006	-0.001187
	1.3537	0.001142	0.00105	0.000959	0.000864	0.000771	0.000676	0.00058	0.000486	0.000388	0.000293	0.000196	0.000101	0	-9.1e-05	-0.00014	-0.000189	-0.000237	-0.000289	-0.000384	-0.000481	-0.000578	-0.000674	-0.000768	-0.000953	-0.001116
	1.426	0.00111	0.001019	0.000928	0.000836	0.000744	0.000652	0.000558	0.000466	0.000372	0.00028	0.000187	9.6e-05	0	-8.9e-05	-0.000135	-0.000181	-0.000227	-0.000276	-0.000366	-0.000456	-0.000547	-0.000636	-0.000723	-0.000893	-0.001039
	1.49831	0.001068	0.000979	0.000891	0.0008	0.000711	0.000621	0.000532	0.000443	0.000352	0.000264	0.000176	8.9e-05	0	-8.5e-05	-0.000129	-0.000173	-0.000215	-0.000261	-0.000345	-0.000429	-0.000513	-0.000594	-0.000673	-0.000828	-0.000957
	1.57061	0.001019	0.000932	0.000847	0.000759	0.000673	0.000587	0.000502	0.000417	0.000331	0.000248	0.000164	8.2e-05	0	-8.1e-05	-0.000122	-0.000163	-0.000203	-0.000244	-0.000322	-0.000399	-0.000476	-0.00055	-0.000622	-0.000761	-0.000874
	1.64291	0.000964	0.00088	0.000798	0.000714	0.000632	0.000551	0.000469	0.000389	0.000309	0.00023	0.000152	7.6e-05	0	-7.7e-05	-0.000115	-0.000152	-0.000189	-0.000227	-0.000298	-0.000369	-0.000438	-0.000505	-0.00057	-0.000694	-0.000791
	1.71521	0.000904	0.000825	0.000746	0.000667	0.000589	0.000512	0.000436	0.000361	0.000285	0.000212	0.000139	6.9e-05	0	-7.2e-05	-0.000107	-0.000141	-0.000175	-0.00021	-0.000274	-0.000338	-0.000401	-0.000461	-0.000518	-0.000628	-0.000711
	1.78752	0.000842	0.000767	0.000693	0.000618	0.000544	0.000473	0.000401	0.000332	0.000262	0.000194	0.000127	6.2e-05	0	-6.7e-05	-9.9e-05	-0.00013	-0.000161	-0.000192	-0.000251	-0.000308	-0.000364	-0.000417	-0.000468	-0.000564	-0.000635
	1.85982	0.000779	0.000708	0.000639	0.000568	0.0005	0.000433	0.000367	0.000303	0.000239	0.000176	0.000115	5.5e-05	0	-6.2e-05	-9.2e-05	-0.00012	-0.000147	-0.000175	-0.000228	-0.000279	-0.000328	-0.000375	-0.00042	-0.000504	-0.000564
	1.93212	0.000716	0.000649	0.000585	0.000519	0.000456	0.000395	0.000334	0.000275	0.000216	0.000159	0.000103	4.9e-05	0	-5.8e-05	-8.4e-05	-0.000109	-0.000134	-0.000159	-0.000206	-0.000251	-0.000295	-0.000336	-0.000375	-0.000447	-0.000498
	2.00442	0.000653	0.000592	0.000532	0.000472	0.000413	0.000357	0.000302	0.000248	0.000194	0.000143	9.2e-05	4.3e-05	0	-5.3e-05	-7.7e-05	-9.9e-05	-0.000121	-0.000144	-0.000185	-0.000225	-0.000263	-0.000299	-0.000333	-0.000395	-0.000437
	2.07673	0.000592	0.000535	0.00048	0.000425	0.000372	0.000321	0.000271	0.000222	0.000174	0.000127	8.1e-05	3.7e-05	0	-4.9e-05	-7e-05	-9e-05	-0.00011	-0.000129	-0.000166	-0.000201	-0.000234	-0.000266	-0.000295	-0.000348	-0.000383
	2.14903	0.000533	0.000481	0.000431	0.000381	0.000333	0.000286	0.000241	0.000197	0.000154	0.000112	7.2e-05	3.2e-05	0	-4.5e-05	-6.4e-05	-8.1e-05	-9.9e-05	-0.000116	-0.000148	-0.000178	-0.000207	-0.000234	-0.00026	-0.000305	-0.000334
	2.22133	0.000476	0.000429	0.000384	0.000339	0.000296	0.000254	0.000214	0.000175	0.000136	9.9e-05	6.2e-05	2.7e-05	0	-4.1e-05	-5.8e-05	-7.3e-05	-8.8e-05	-0.000104	-0.000131	-0.000158	-0.000183	-0.000206	-0.000228	-0.000266	-0.000291
	2.29364	0.000422	0.00038	0.00034	0.0003	0.000261	0.000224	0.000188	0.000153	0.000119	8.6e-05	5.4e-05	2.3e-05	0	-3.7e-05	-5.2e-05	-6.6e-05	-7.9e-05	-9.2e-05	-0.000116	-0.000139	-0.000161	-0.000181	-0.000199	-0.000232	-0.000252
	2.36594	0.000372	0.000335	0.000299	0.000263	0.000229	0.000196	0.000165	0.000134	0.000104	7.5e-05	4.7e-05	1.9e-05	0	-3.4e-05	-4.7e-05	-5.9e-05	-7.1e-05	-8.2e-05	-0.000103	-0.000123	-0.000141	-0.000158	-0.000174	-0.000201	-0.000218
	2.43824	0.000325	0.000293	0.000261	0.000229	0.000199	0.000171	0.000143	0.000116	9e-05	6.5e-05	4e-05	1.5e-05	0	-3.1e-05	-4.2e-05	-5.3e-05	-6.3e-05	-7.3e-05	-9.1e-05	-0.000108	-0.000124	-0.000138	-0.000151	-0.000175	-0.000189
	2.51054	0.000283	0.000254	0.000226	0.000199	0.000172	0.000147	0.000123	0.0001	7.7e-05	5.5e-05	3.3e-05	1.2e-05	0	-2.8e-05	-3.8e-05	-4.7e-05	-5.6e-05	-6.4e-05	-8e-05	-9.4e-05	-0.000108	-0.00012	-0.000132	-0.000151	-0.000163
	2.58285	0.000244	0.000219	0.000195	0.000171	0.000148	0.000127	0.000106	8.6e-05	6.6e-05	4.7e-05	2.8e-05	9e-06	0	-2.6e-05	-3.5e-05	-4.2e-05	-5e-05	-5.7e-05	-7e-05	-8.3e-05	-9.4e-05	-0.000105	-0.000114	-0.000131	-0.000141
	2.65515	0.000209	0.000187	0.000167	0.000146	0.000126	0.000108	9e-05	7.3e-05	5.6e-05	3.9e-05	2.3e-05	7e-06	0	-2.4e-05	-3.1e-05	-3.8e-05	-4.4e-05	-5e-05	-6.1e-05	-7.2e-05	-8.2e-05	-9.1e-05	-9.9e-05	-0.000113	-0.000121
	2.72745	0.000178	0.000159	0.000142	0.000124	0.000107	9.1e-05	7.6e-05	6.1e-05	4.7e-05	3.3e-05	1.9e-05	5e-06	0	-2.2e-05	-2.8e-05	-3.4e-05	-3.9e-05	-4.4e-05	-5.4e-05	-6.3e-05	-7.1e-05	-7.9e-05	-8.5e-05	-9.7e-05	-0.000104
	2.79975	0.00015	0.000135	0.00012	0.000105	9e-05	7.7e-05	6.4e-05	5.1e-05	3.9e-05	2.7e-05	1.5e-05	3e-06	0	-2e-05	-2.5e-05	-3e-05	-3.5e-05	-3.9e-05	-4.7e-05	-5.5e-05	-6.2e-05	-6.8e-05	-7.4e-05	-8.4e-05	-8.9e-05
	2.87206	0.000127	0.000113	0.000101	8.8e-05	7.6e-05	6.4e-05	5.3e-05	4.3e-05	3.2e-05	2.2e-05	1.2e-05	2e-06	0	-1.8e-05	-2.2e-05	-2.7e-05	-3.1e-05	-3.4e-05	-4.1e-05	-4.8e-05	-5.3e-05	-5.9e-05	-6.4e-05	-7.2e-05	-7.7e-05
	2.94436	0.000106	9.5e-05	8.4e-05	7.3e-05	6.3e-05	5.3e-05	4.4e-05	3.5e-05	2.6e-05	1.8e-05	9e-06	0	0	-1.6e-05	-2e-05	-2.4e-05	-2.7e-05	-3e-05	-3.6e-05	-4.1e-05	-4.6e-05	-5.1e-05	-5.5e-05	-6.2e-05	-6.6e-05
	3.01666	8.9e-05	7.9e-05	7e-05	6.1e-05	5.2e-05	4.4e-05	3.6e-05	2.9e-05	2.1e-05	1.4e-05	7e-06	-1e-06	0	-1.5e-05	-1.8e-05	-2.1e-05	-2.4e-05	-2.6e-05	-3.1e-05	-3.6e-05	-4e-05	-4.4e-05	-4.7e-05	-5.3e-05	-5.6e-05
	3.08896	7.4e-05	6.6e-05	5.8e-05	5.1e-05	4.3e-05	3.6e-05	3e-05	2.4e-05	1.7e-05	1.1e-05	5e-06	-1e-06	0	-1.3e-05	-1.6e-05	-1.8e-05	-2.1e-05	-2.3e-05	-2.7e-05	-3.1e-05	-3.4e-05	-3.7e-05	-4e-05	-4.5e-05	-4.8e-05
	3.16127	6.1e-05	5.5e-05	4.8e-05	4.2e-05	3.6e-05	3e-05	2.5e-05	1.9e-05	1.4e-05	9e-06	4e-06	-2e-06	0	-1.2e-05	-1.4e-05	-1.6e-05	-1.8e-05	-2e-05	-2.3e-05	-2.6e-05	-2.9e-05	-3.2e-05	-3.4e-05	-3.8e-05	-4.1e-05
	3.23357	5.1e-05	4.5e-05	4e-05	3.5e-05	2.9e-05	2.5e-05	2e-05	1.6e-05	1.1e-05	7e-06	3e-06	-2e-06	0	-1e-05	-1.2e-05	-1.4e-05	-1.6e-05	-1.7e-05	-2e-05	-2.3e-05	-2.5e-05	-2.7e-05	-2.9e-05	-3.3e-05	-3.5e-05
	3.30587	4.3e-05	3.8e-05	3.3e-05	2.9e-05	2.4e-05	2e-05	1.6e-05	1.3e-05	9e-06	5e-06	2e-06	-2e-06	0	-9e-06	-1.1e-05	-1.2e-05	-1.4e-05	-1.5e-05	-1.7e-05	-1.9e-05	-2.1e-05	-2.3e-05	-2.5e-05	-2.8e-05	-2.9e-05
	3.37817	3.6e-05	3.1e-05	2.8e-05	2.4e-05	2e-05	1.7e-05	1.4e-05	1e-05	7e-06	4e-06	1e-06	-2e-06	0	-8e-06	-9e-06	-1.1e-05	-1.2e-05	-1.3e-05	-1.5e-05	-1.7e-05	-1.8e-05	-2e-05	-2.1e-05	-2.4e-05	-2.5e-05
	3.45048	3e-05	2.6e-05	2.3e-05	2e-05	1.7e-05	1.4e-05	1.1e-05	9e-06	6e-06	3e-06	1e-06	-2e-06	0	-7e-06	-8e-06	-9e-06	-1e-05	-1.1e-05	-1.3e-05	-1.4e-05	-1.5e-05	-1.7e-05	-1.8e-05	-2e-05	-2.1e-05
	3.52278	2.5e-05	2.2e-05	1.9e-05	1.6e-05	1.4e-05	1.1e-05	9e-06	7e-06	5e-06	3e-06	1e-06	-2e-06	0	-6e-06	-7e-06	-8e-06	-9e-06	-9e-06	-1.1e-05	-1.2e-05	-1.3e-05	-1.4e-05	-1.5e-05	-1.7e-05	-1.8e-05
	3.59508	2.1e-05	1.8e-05	1.6e-05	1.4e-05	1.1e-05	9e-06	8e-06	6e-06	4e-06	2e-06	0	-1e-06	0	-5e-06	-6e-06	-7e-06	-7e-06	-8e-06	-9e-06	-1e-05	-1.1e-05	-1.2e-05	-1.3e-05	-1.4e-05	-1.5e-05
	3.66738	1.8e-05	1.6e-05	1.4e-05	1.1e-05	1e-05	8e-06	6e-06	5e-06	3e-06	2e-06	0	-1e-06	0	-4e-06	-5e-06	-6e-06	-6e-06	-7e-06	-8e-06	-9e-06	-9e-06	-1e-05	-1.1e-05	-1.2e-05	-1.3e-05
	3.73969	1.5e-05	1.3e-05	1.1e-05	1e-05	8e-06	7e-06	5e-06	4e-06	3e-06	1e-06	0	-1e-06	0	-4e-06	-4e-06	-5e-06	-5e-06	-6e-06	-6e-06	-7e-06	-8e-06	-9e-06	-9e-06	-1e-05	-1.1e-05
	3.81199	1.3e-05	1.1e-05	1e-05	8e-06	7e-06	6e-06	4e-06	3e-06	2e-06	1e-06	0	-1e-06	0	-3e-06	-4e-06	-4e-06	-4e-06	-5e-06	-5e-06	-6e-06	-7e-06	-7e-06	-8e-06	-9e-06	-9e-06
	3.88429	1.1e-05	9e-06	8e-06	7e-06	6e-06	5e-06	4e-06	3e-06	2e-06	1e-06	0	-1e-06	0	-3e-06	-3e-06	-3e-06	-4e-06	-4e-06	-5e-06	-5e-06	-6e-06	-6e-06	-6e-06	-7e-06	-8e-06
	3.95659	9e-06	8e-06	7e-06	6e-06	5e-06	4e-06	3e-06	2e-06	2e-06	1e-06	0	-1e-06	0	-2e-06	-3e-06	-3e-06	-3e-06	-3e-06	-4e-06	-4e-06	-5e-06	-5e-06	-5e-06	-6e-06	-6e-06
	4.0289	8e-06	7e-06	6e-06	5e-06	4e-06	3e-06	3e-06	2e-06	2e-06	1e-06	0	0	0	-2e-06	-2e-06	-2e-06	-3e-06	-3e-06	-3e-06	-4e-06	-4e-06	-4e-06	-5e-06	-5e-06	-5e-06
	4.1012	7e-06	6e-06	5e-06	4e-06	4e-06	3e-06	2e-06	2e-06	1e-06	1e-06	0	0	0	-2e-06	-2e-06	-2e-06	-2e-06	-2e-06	-3e-06	-3e-06	-3e-06	-4e-06	-4e-06	-4e-06	-5e-06
	4.1735	6e-06	5e-06	4e-06	4e-06	3e-06	3e-06	2e-06	2e-06	1e-06	1e-06	0	0	0	-1e-06	-1e-06	-2e-06	-2e-06	-2e-06	-2e-06	-3e-06	-3e-06	-3e-06	-3e-06	-4e-06	-4e-06
	4.2458	5e-06	4e-06	4e-06	3e-06	3e-06	2e-06	2e-06	1e-06	1e-06	1e-06	0	0	0	-1e-06	-1e-06	-1e-06	-2e-06	-2e-06	-2e-06	-2e-06	-2e-06	-3e-06	-3e-06	-3e-06	-3e-06
	4.31811	4e-06	4e-06	3e-06	3e-06	2e-06	2e-06	2e-06	1e-06	1e-06	1e-06	0	0	0	-1e-06	-1e-06	-1e-06	-1e-06	-1e-06	-2e-06	-2e-06	-2e-06	-2e-06	-2e-06	-3e-06	-3e-06
	4.39041	4e-06	3e-06	3e-06	2e-06	2e-06	2e-06	1e-06	1e-06	1e-06	0	0	0	0	-1e-06	-1e-06	-1e-06	-1e-06	-1e-06	-1e-06	-2e-06	-2e-06	-2e-06	-2e-06	-2e-06	-2e-06
	4.46271	3e-06	3e-06	2e-06	2e-06	2e-06	1e-06	1e-06	1e-06	1e-06	0	0	0	0	-1e-06	-1e-06	-1e-06	-1e-06	-1e-06	-1e-06	-1e-06	-1e-06	-2e-06	-2e-06	-2e-06	-2e-06
	4.53501	3e-06	2e-06	2e-06	2e-06	1e-06	1e-06	1e-06	1e-06	1e-06	0	0	0	0	0	-1e-06	-1e-06	-1e-06	-1e-06	-1e-06	-1e-06	-1e-06	-1e-06	-1e-06	-2e-06	-2e-06
	4.60732	2e-06	2e-06	2e-06	1e-06	1e-06	1e-06	1e-06	1e-06	1e-06	0	0	0	0	0	0	-1e-06	-1e-06	-1e-06	-1e-06	-1e-06	-1e-06	-1e-06	-1e-06	-1e-06	-1e-06
	4.67962	2e-06	2e-06	2e-06	1e-06	1e-06	1e-06	1e-06	1e-06	0	0	0	0	0	0	0	0	-1e-06	-1e-06	-1e-06	-1e-06	-1e-06	-1e-06	-1e-06	-1e-06	-1e-06
	4.75192	2e-06	2e-06	1e-06	1e-06	1e-06	1e-06	1e-06	1e-06	0	0	0	0	0	0	0	0	0	0	-1e-06	-1e-06	-1e-06	-1e-06	-1e-06	-1e-06	-1e-06
	4.82422	2e-06	1e-06	1e-06	1e-06	1e-06	1e-06	1e-06	0	0	0	0	0	0	0	0	0	0	0	0	-1e-06	-1e-06	-1e-06	-1e-06	-1e-06	-1e-06
	4.89653	1e-06	1e-06	1e-06	1e-06	1e-06	1e-06	0	0	0	0	0	0	0	0	0	0	0	0	0	0	0	-1e-06	-1e-06	-1e-06	-1e-06
	4.96883	1e-06	1e-06	1e-06	1e-06	1e-06	0	0	0	0	0	0	0	0	0	0	0	0	0	0	0	0	0	0	-1e-06	-1e-06
	5.04113	1e-06	1e-06	1e-06	1e-06	0	0	0	0	0	0	0	0	0	0	0	0	0	0	0	0	0	0	0	0	0
	5.11343	1e-06	1e-06	1e-06	0	0	0	0	0	0	0	0	0	0	0	0	0	0	0	0	0	0	0	0	0	0
	5.18574	1e-06	1e-06	0	0	0	0	0	0	0	0	0	0	0	0	0	0	0	0	0	0	0	0	0	0	0
	5.25804	1e-06	0	0	0	0	0	0	0	0	0	0	0	0	0	0	0	0	0	0	0	0	0	0	0	0
	5.33034	1e-06	0	0	0	0	0	0	0	0	0	0	0	0	0	0	0	0	0	0	0	0	0	0	0	0
	5.40265	0	0	0	0	0	0	0	0	0	0	0	0	0	0	0	0	0	0	0	0	0	0	0	0	0
	5.47495	0	0	0	0	0	0	0	0	0	0	0	0	0	0	0	0	0	0	0	0	0	0	0	0	0
	5.54725	0	0	0	0	0	0	0	0	0	0	0	0	0	0	0	0	0	0	0	0	0	0	0	0	0
	5.61955	0	0	0	0	0	0	0	0	0	0	0	0	0	0	0	0	0	0	0	0	0	0	0	0	0
	5.69186	0	0	0	0	0	0	0	0	0	0	0	0	0	0	0	0	0	0	0	0	0	0	0	0	0
	5.76416	0	0	0	0	0	0	0	0	0	0	0	0	0	0	0	0	0	0	0	0	0	0	0	0	0
	5.83646	0	0	0	0	0	0	0	0	0	0	0	0	0	0	0	0	0	0	0	0	0	0	0	0	0
	5.90876	0	0	0	0	0	0	0	0	0	0	0	0	0	0	0	0	0	0	0	0	0	0	0	0	0
	5.98107	0	0	0	0	0	0	0	0	0	0	0	0	0	0	0	0	0	0	0	0	0	0	0	0	0
	6.05337	0	0	0	0	0	0	0	0	0	0	0	0	0	0	0	0	0	0	0	0	0	0	0	0	0
	6.12567	0	0	0	0	0	0	0	0	0	0	0	0	0	0	0	0	0	0	0	0	0	0	0	0	0
	6.19797	0	0	0	0	0	0	0	0	0	0	0	0	0	0	0	0	0	0	0	0	0	0	0	0	0
	6.27028	0	0	0	0	0	0	0	0	0	0	0	0	0	0	0	0	0	0	0	0	0	0	0	0	0
	6.34258	0	0	0	0	0	0	0	0	0	0	0	0	0	0	0	0	0	0	0	0	0	0	0	0	0
	6.41488	0	0	0	0	0	0	0	0	0	0	0	0	0	0	0	0	0	0	0	0	0	0	0	0	0
	6.48718	0	0	0	0	0	0	0	0	0	0	0	0	0	0	0	0	0	0	0	0	0	0	0	0	0
	6.55949	0	0	0	0	0	0	0	0	0	0	0	0	0	0	0	0	0	0	0	0	0	0	0	0	0
	6.63179	0	0	0	0	0	0	0	0	0	0	0	0	0	0	0	0	0	0	0	0	0	0	0	0	0
	6.70409	0	0	0	0	0	0	0	0	0	0	0	0	0	0	0	0	0	0	0	0	0	0	0	0	0
	6.77639	0	0	0	0	0	0	0	0	0	0	0	0	0	0	0	0	0	0	0	0	0	0	0	0	0
	6.8487	0	0	0	0	0	0	0	0	0	0	0	0	0	0	0	0	0	0	0	0	0	0	0	0	0
	6.921	0	0	0	0	0	0	0	0	0	0	0	0	0	0	0	0	0	0	0	0	0	0	0	0	0
	6.9933	0	0	0	0	0	0	0	0	0	0	0	0	0	0	0	0	0	0	0	0	0	0	0	0	0
	7.0656	0	0	0	0	0	0	0	0	0	0	0	0	0	0	0	0	0	0	0	0	0	0	0	0	0
	7.13791	0	0	0	0	0	0	0	0	0	0	0	0	0	0	0	0	0	0	0	0	0	0	0	0	0
	7.21021	0	0	0	0	0	0	0	0	0	0	0	0	0	0	0	0	0	0	0	0	0	0	0	0	0
	7.28251	0	0	0	0	0	0	0	0	0	0	0	0	0	0	0	0	0	0	0	0	0	0	0	0	0
	7.35481	0	0	0	0	0	0	0	0	0	0	0	0	0	0	0	0	0	0	0	0	0	0	0	0	0
	7.42712	0	0	0	0	0	0	0	0	0	0	0	0	0	0	0	0	0	0	0	0	0	0	0	0	0
	7.49942	0	0	0	0	0	0	0	0	0	0	0	0	0	0	0	0	0	0	0	0	0	0	0	0	0
	7.57172	0	0	0	0	0	0	0	0	0	0	0	0	0	0	0	0	0	0	0	0	0	0	0	0	0
	7.64402	0	0	0	0	0	0	0	0	0	0	0	0	0	0	0	0	0	0	0	0	0	0	0	0	0
	7.71633	0	0	0	0	0	0	0	0	0	0	0	0	0	0	0	0	0	0	0	0	0	0	0	0	0
	7.78863	0	0	0	0	0	0	0	0	0	0	0	0	0	0	0	0	0	0	0	0	0	0	0	0	0
	7.86093	0	0	0	0	0	0	0	0	0	0	0	0	0	0	0	0	0	0	0	0	0	0	0	0	0
	7.93323	0	0	0	0	0	0	0	0	0	0	0	0	0	0	0	0	0	0	0	0	0	0	0	0	0
	8.00554	0	0	0	0	0	0	0	0	0	0	0	0	0	0	0	0	0	0	0	0	0	0	0	0	0
	8.07784	0	0	0	0	0	0	0	0	0	0	0	0	0	0	0	0	0	0	0	0	0	0	0	0	0
	8.15014	0	0	0	0	0	0	0	0	0	0	0	0	0	0	0	0	0	0	0	0	0	0	0	0	0
	8.22244	0	0	0	0	0	0	0	0	0	0	0	0	0	0	0	0	0	0	0	0	0	0	0	0	0
	8.29475	0	0	0	0	0	0	0	0	0	0	0	0	0	0	0	0	0	0	0	0	0	0	0	0	0
	8.36705	0	0	0	0	0	0	0	0	0	0	0	0	0	0	0	0	0	0	0	0	0	0	0	0	0
	8.43935	0	0	0	0	0	0	0	0	0	0	0	0	0	0	0	0	0	0	0	0	0	0	0	0	0
	8.51166	0	0	0	0	0	0	0	0	0	0	0	0	0	0	0	0	0	0	0	0	0	0	0	0	0
	8.58396	0	0	0	0	0	0	0	0	0	0	0	0	0	0	0	0	0	0	0	0	0	0	0	0	0
	8.65626	0	0	0	0	0	0	0	0	0	0	0	0	0	0	0	0	0	0	0	0	0	0	0	0	0
	8.72856	0	0	0	0	0	0	0	0	0	0	0	0	0	0	0	0	0	0	0	0	0	0	0	0	0
	8.80087	0	0	0	0	0	0	0	0	0	0	0	0	0	0	0	0	0	0	0	0	0	0	0	0	0
	8.87317	0	0	0	0	0	0	0	0	0	0	0	0	0	0	0	0	0	0	0	0	0	0	0	0	0
	8.94547	0	0	0	0	0	0	0	0	0	0	0	0	0	0	0	0	0	0	0	0	0	0	0	0	0
	9.01777	0	0	0	0	0	0	0	0	0	0	0	0	0	0	0	0	0	0	0	0	0	0	0	0	0
	9.09008	0	0	0	0	0	0	0	0	0	0	0	0	0	0	0	0	0	0	0	0	0	0	0	0	0
	9.16238	0	0	0	0	0	0	0	0	0	0	0	0	0	0	0	0	0	0	0	0	0	0	0	0	0
	9.23468	0	0	0	0	0	0	0	0	0	0	0	0	0	0	0	0	0	0	0	0	0	0	0	0	0
	9.30698	0	0	0	0	0	0	0	0	0	0	0	0	0	0	0	0	0	0	0	0	0	0	0	0	0
	9.37929	0	0	0	0	0	0	0	0	0	0	0	0	0	0	0	0	0	0	0	0	0	0	0	0	0
	9.45159	0	0	0	0	0	0	0	0	0	0	0	0	0	0	0	0	0	0	0	0	0	0	0	0	0
	9.52389	0	0	0	0	0	0	0	0	0	0	0	0	0	0	0	0	0	0	0	0	0	0	0	0	0
	9.59619	0	0	0	0	0	0	0	0	0	0	0	0	0	0	0	0	0	0	0	0	0	0	0	0	0
	9.6685	0	0	0	0	0	0	0	0	0	0	0	0	0	0	0	0	0	0	0	0	0	0	0	0	0
	9.7408	0	0	0	0	0	0	0	0	0	0	0	0	0	0	0	0	0	0	0	0	0	0	0	0	0
	9.8131	0	0	0	0	0	0	0	0	0	0	0	0	0	0	0	0	0	0	0	0	0	0	0	0	0
	9.8854	0	0	0	0	0	0	0	0	0	0	0	0	0	0	0	0	0	0	0	0	0	0	0	0	0
	9.95771	0	0	0	0	0	0	0	0	0	0	0	0	0	0	0	0	0	0	0	0	0	0	0	0	0
	10.03	0	0	0	0	0	0	0	0	0	0	0	0	0	0	0	0	0	0	0	0	0	0	0	0	0
	10.1023	0	0	0	0	0	0	0	0	0	0	0	0	0	0	0	0	0	0	0	0	0	0	0	0	0
	10.1746	0	0	0	0	0	0	0	0	0	0	0	0	0	0	0	0	0	0	0	0	0	0	0	0	0
	10.2469	0	0	0	0	0	0	0	0	0	0	0	0	0	0	0	0	0	0	0	0	0	0	0	0	0
	10.3192	0	0	0	0	0	0	0	0	0	0	0	0	0	0	0	0	0	0	0	0	0	0	0	0	0
	10.3915	0	0	0	0	0	0	0	0	0	0	0	0	0	0	0	0	0	0	0	0	0	0	0	0	0
	10.4638	0	0	0	0	0	0	0	0	0	0	0	0	0	0	0	0	0	0	0	0	0	0	0	0	0
	10.5361	0	0	0	0	0	0	0	0	0	0	0	0	0	0	0	0	0	0	0	0	0	0	0	0	0
	10.6084	0	0	0	0	0	0	0	0	0	0	0	0	0	0	0	0	0	0	0	0	0	0	0	0	0
	10.6807	0	0	0	0	0	0	0	0	0	0	0	0	0	0	0	0	0	0	0	0	0	0	0	0	0
	10.753	0	0	0	0	0	0	0	0	0	0	0	0	0	0	0	0	0	0	0	0	0	0	0	0	0
	10.8253	0	0	0	0	0	0	0	0	0	0	0	0	0	0	0	0	0	0	0	0	0	0	0	0	0
	10.8976	0	0	0	0	0	0	0	0	0	0	0	0	0	0	0	0	0	0	0	0	0	0	0	0	0
	10.9699	0	0	0	0	0	0	0	0	0	0	0	0	0	0	0	0	0	0	0	0	0	0	0	0	0
	11.0422	0	0	0	0	0	0	0	0	0	0	0	0	0	0	0	0	0	0	0	0	0	0	0	0	0
	11.1145	0	0	0	0	0	0	0	0	0	0	0	0	0	0	0	0	0	0	0	0	0	0	0	0	0
	11.1868	0	0	0	0	0	0	0	0	0	0	0	0	0	0	0	0	0	0	0	0	0	0	0	0	0
	11.2592	0	0	0	0	0	0	0	0	0	0	0	0	0	0	0	0	0	0	0	0	0	0	0	0	0
	11.3315	0	0	0	0	0	0	0	0	0	0	0	0	0	0	0	0	0	0	0	0	0	0	0	0	0
	11.4038	0	0	0	0	0	0	0	0	0	0	0	0	0	0	0	0	0	0	0	0	0	0	0	0	0
	11.4761	0	0	0	0	0	0	0	0	0	0	0	0	0	0	0	0	0	0	0	0	0	0	0	0	0
	11.5484	0	0	0	0	0	0	0	0	0	0	0	0	0	0	0	0	0	0	0	0	0	0	0	0	0
	11.6207	0	0	0	0	0	0	0	0	0	0	0	0	0	0	0	0	0	0	0	0	0	0	0	0	0
	11.693	0	0	0	0	0	0	0	0	0	0	0	0	0	0	0	0	0	0	0	0	0	0	0	0	0
	11.7653	0	0	0	0	0	0	0	0	0	0	0	0	0	0	0	0	0	0	0	0	0	0	0	0	0
	11.8376	0	0	0	0	0	0	0	0	0	0	0	0	0	0	0	0	0	0	0	0	0	0	0	0	0
	11.9099	0	0	0	0	0	0	0	0	0	0	0	0	0	0	0	0	0	0	0	0	0	0	0	0	0
	11.9822	0	0	0	0	0	0	0	0	0	0	0	0	0	0	0	0	0	0	0	0	0	0	0	0	0
	12.0545	0	0	0	0	0	0	0	0	0	0	0	0	0	0	0	0	0	0	0	0	0	0	0	0	0
	12.1268	0	0	0	0	0	0	0	0	0	0	0	0	0	0	0	0	0	0	0	0	0	0	0	0	0
	12.1991	0	0	0	0	0	0	0	0	0	0	0	0	0	0	0	0	0	0	0	0	0	0	0	0	0
	12.2714	0	0	0	0	0	0	0	0	0	0	0	0	0	0	0	0	0	0	0	0	0	0	0	0	0
	12.3437	0	0	0	0	0	0	0	0	0	0	0	0	0	0	0	0	0	0	0	0	0	0	0	0	0
	12.416	0	0	0	0	0	0	0	0	0	0	0	0	0	0	0	0	0	0	0	0	0	0	0	0	0
	12.4883	0	0	0	0	0	0	0	0	0	0	0	0	0	0	0	0	0	0	0	0	0	0	0	0	0
	12.5606	0	0	0	0	0	0	0	0	0	0	0	0	0	0	0	0	0	0	0	0	0	0	0	0	0
	12.6329	0	0	0	0	0	0	0	0	0	0	0	0	0	0	0	0	0	0	0	0	0	0	0	0	0
	12.7052	0	0	0	0	0	0	0	0	0	0	0	0	0	0	0	0	0	0	0	0	0	0	0	0	0
	12.7775	0	0	0	0	0	0	0	0	0	0	0	0	0	0	0	0	0	0	0	0	0	0	0	0	0
	12.8498	0	0	0	0	0	0	0	0	0	0	0	0	0	0	0	0	0	0	0	0	0	0	0	0	0
	12.9221	0	0	0	0	0	0	0	0	0	0	0	0	0	0	0	0	0	0	0	0	0	0	0	0	0
	12.9944	0	0	0	0	0	0	0	0	0	0	0	0	0	0	0	0	0	0	0	0	0	0	0	0	0

## Sheet: Figure 2a
	Figure 2a
	σ (uC cm^-2)	ε_eff	1/d (Å^-1)
	-32.887	13.162	0.264531
	-29.898	15.565	0.216297
	-23.918	25.435	0.175286
	-17.939	36.881	0.143065
	-16.444	42.497	0.141906
	-14.949	48.129	0.134236
	-13.454	47.944	0.125332
	-11.959	49.762	0.123027
	-10.464	49.142	0.114096
	-8.969	42.729	0.105776
	-7.474	39.484	0.101945
	-5.98	30.059	0.0917913
	-4.485	31.859	0.0840853
	-2.99	26.22	0.0756018
	-1.495	33.364	0.0827887
	1.495	15.778	0.0998308
	2.242	13.73	0.122957
	2.99	9.591	0.230451
	3.737	9.257	0.242711
	4.485	6.429	0.489823
	5.98	3.029	1.17704
	7.474	2.636	1.29199
	8.969	2.534	1.39412
	10.464	2.393	1.43986
	11.959	2.276	1.48936
	14.949	2.223	1.55975
	17.939	1.93	1.6003

## Sheet: Figure 2b
	Figure 2b
		IHL		OHL		DifL
	σ (uC cm^-2)	in	out	in	out	in	out
	-32.887	0.803173	0.785065	0.007915	0.622595	-0.03693	0.334573
	-29.898	0.785559	0.7575	0.062447	0.625179	-0.019958	0.381163
	-23.918	0.730979	0.668478	0.125848	0.55749	0.008996	0.394263
	-17.939	0.651811	0.528166	0.176328	0.469314	0.03836	0.364435
	-16.444	0.623125	0.481333	0.173055	0.437874	0.023732	0.341352
	-14.949	0.599075	0.436275	0.191633	0.410193	0.037189	0.326486
	-13.454	0.571458	0.386763	0.198894	0.37878	0.032649	0.311727
	-11.959	0.539816	0.333508	0.210999	0.345332	0.047598	0.283833
	-10.464	0.513746	0.277783	0.20858	0.311577	0.059536	0.267379
	-8.969	0.487959	0.218637	0.204604	0.269537	0.038939	0.237758
	-7.474	0.463043	0.162353	0.226435	0.229425	0.03949	0.207726
	-5.98	0.445299	0.109421	0.263807	0.190793	0.059022	0.180463
	-4.485	0.413955	0.058047	0.244475	0.144844	0.052626	0.141487
	-2.99	0.405272	0.010253	0.248295	0.0985	0.018521	0.103033
	-1.495	0.392306	-0.035869	0.266199	0.046996	-0.01531	0.050863
	1.495	-0.192862	-0.119393	0.045896	-0.042049	0.013935	-0.037708
	2.242	-0.053284	-0.133931	0.111164	-0.051935	0.010621	-0.046032
	2.99	0.023688	-0.141647	0.207997	-0.043699	0.035691	-0.039035
	3.737	0.059397	-0.149064	0.329884	-0.043405	0.039606	-0.04306
	4.485	0.090174	-0.151442	0.468165	-0.029703	0.058556	-0.035484
	5.98	0.103144	-0.161944	0.573194	-0.017118	0.07468	-0.027584
	7.474	0.10149	-0.177487	0.613242	-0.01629	0.06762	-0.029989
	8.969	0.098203	-0.192623	0.621721	-0.016702	0.053734	-0.02821
	10.464	0.098863	-0.208537	0.617294	-0.017103	0.048473	-0.031045
	11.959	0.101558	-0.225288	0.616677	-0.01776	0.041664	-0.030639
	14.949	0.114154	-0.25659	0.606675	-0.016903	0.034543	-0.030123
	17.939	0.142797	-0.292252	0.596942	-0.017102	0.033504	-0.030052

## Sheet: Figure 2c
	Figure 2c
		M_┴ (D)
	σ (uC cm^-2)	IHL	OHL	DifL
	-32.887	5.93614	2.15845	1.73369
	-29.898	5.60371	2.6382	2.43596
	-23.918	4.86892	3.06498	3.23994
	-17.939	3.85876	2.89134	3.42797
	-16.444	3.56406	2.76961	3.40484
	-14.949	3.25433	2.6207	3.36059
	-13.454	2.92532	2.44667	3.29871
	-11.959	2.57162	2.24959	3.22269
	-10.464	2.19009	2.03153	3.13162
	-8.969	1.7868	1.79455	3.00715
	-7.474	1.37005	1.54072	2.82657
	-5.98	0.948488	1.2723	2.56734
	-4.485	0.529861	0.990992	2.20643
	-2.99	0.122789	0.699045	1.72124
	-1.495	-0.264395	0.398523	1.08906
	0	-0.619365	0.103403	0.339548
	0.747	-0.776082	-0.0235498	-0.00752517
	1.495	-0.911113	-0.12472	-0.288118
	2.242	-1.00648	-0.190658	-0.465068
	2.99	-1.04896	-0.215779	-0.516537
	3.737	-1.05236	-0.20796	-0.476619
	4.485	-1.03753	-0.178568	-0.393638
	5.98	-1.01122	-0.0903371	-0.228323
	7.474	-1.01025	0.0095347	-0.0873844
	8.969	-1.04147	0.0922219	0.0267387
	10.464	-1.07901	0.128683	0.111313
	11.959	-1.09539	0.100697	0.163708
	14.949	-1.06622	-0.038668	0.161441
	17.939	-0.989743	-0.0522072	-0.00110584

## Sheet: Figure 4a
	Figure 4a
		d (Å)
	σ (uC cm^-2)	w/o 15C5	w/ 15C5	ratio
	-17.939	6.98981	11.1929	1.60131
	-16.444	7.04693	10.0106	1.42057
	-14.949	7.44958	11.9538	1.60462
	-13.454	7.97881	12.2569	1.53618
	-11.959	8.12829	13.3154	1.63815
	-10.464	8.76457	14.3368	1.63577
	-8.969	9.45398	14.0132	1.48226
	-7.474	9.80918	14.9097	1.51998
	-5.98	10.8943	19.2506	1.76704
	-4.485	11.8927	16.0229	1.34729
	-2.99	13.2272	20.7273	1.56702

[truncated: 1 more sheets: Figure 4b]
